# Supplementary material for: RANK-ligand (RANKL) expression in young breast cancer patients and during pregnancy
Source: Breast Cancer Res. 2015 Feb 21;17:24. doi: 10.1186/s13058-015-0538-7 (PMC4374174; doi:10.1186/s13058-015-0538-7)
Supplement: Additional file 4: — Is a table presenting genes associated with RANK and RANKL expression by immunohistochemistry using the H-score as a continuous variable. [file 13058_2015_538_MOESM4_ESM.xls]

## Sheet: linear_regression_results.tab
gene.name	rank.coef	rank.pval	rank.fdr	rankl.coef	rankl.pval	rankl.fdr
TNFSF11	-3.42705	0.27953	0.536994	60.842	2.43087e-58	4.53722e-54
CXCL13	0.476886	0.754575	0.869445	19.6528	1.30154e-17	1.21466e-13
MMP9	2.42657	0.238018	0.497294	24.8799	3.12731e-15	1.94571e-11
FKBP5	-0.569476	0.82485	0.910564	27.6586	6.37069e-12	2.97272e-08
SLC9B2	3.03427	0.676553	0.824312	77.5803	9.85359e-12	3.67834e-08
SLC26A3	-2.35299	0.285472	0.542932	23.3008	1.67802e-11	5.22003e-08
PTHLH	-2.76582	0.287759	0.545171	26.648	8.687e-11	2.31633e-07
DIO2	-5.11422	0.0574024	0.255647	27.45	1.27907e-10	2.98423e-07
ACP5	3.79876	0.476319	0.691329	49.8695	4.57233e-09	9.48251e-06
TBC1D8	-10.0208	0.0259174	0.165384	42.1834	5.32963e-09	9.94776e-06
WLS	-6.39702	0.0643268	0.269933	30.2741	5.79409e-08	9.83152e-05
ELOVL5	-6.27393	0.000563013	0.0182415	15.5598	1.83072e-07	0.000284753
ZBTB16	-9.15699	0.0320531	0.188256	35.7969	2.4349e-07	0.000349595
STAT5A	5.09578	0.286484	0.544137	38.8413	5.15652e-07	0.000687474
PDZRN3	-6.74297	0.137492	0.381435	36.5908	6.75098e-07	0.000840047
TMEM164	-6.50574	0.0395985	0.210276	25.4211	7.81573e-07	0.000911753
JDP2	3.18082	0.706472	0.841608	66.439	1.19445e-06	0.00131143
STEAP1	-6.90203	0.216908	0.476368	43.5779	1.592e-06	0.00165081
C1orf21	-9.96177	0.00477247	0.0637638	27.5873	1.91953e-06	0.00188568
ETNK2	-9.85641	0.004506	0.061421	26.7673	2.66855e-06	0.00249043
PGR	-6.48435	0.00541719	0.0676333	17.8776	3.05084e-06	0.00271161
FMOD	-9.06404	0.015337	0.121525	28.2891	3.92469e-06	0.00332974
C7orf63	-11.7733	0.018258	0.13422	37.3502	4.95588e-06	0.0040218
IGF1	-4.52803	0.234812	0.494068	28.1069	6.09003e-06	0.00451238
SEC14L2	-11.1453	0.00780899	0.0843977	31.2018	5.91933e-06	0.00451238
CTSK	-6.17257	0.0324917	0.189755	21.3606	6.28566e-06	0.00451238
STEAP2	-4.54173	0.0745636	0.291018	18.717	7.01089e-06	0.0048466
CCNG2	-13.5664	0.0090408	0.0910667	38.3116	7.38155e-06	0.0049206
TCIRG1	3.07982	0.688714	0.831506	55.3232	1.0065e-05	0.00587071
ZNF689	-8.65136	0.0133106	0.112012	25.3918	9.95291e-06	0.00587071
GPR153	0.639351	0.92985	0.966942	52.4156	9.39307e-06	0.00587071
COL14A1	-6.76608	0.0176542	0.132064	20.6999	9.96686e-06	0.00587071
STAT5B	-7.87535	0.214895	0.474621	45.6146	1.09363e-05	0.00618563
CCNG1	-6.99825	0.0447632	0.224668	24.8456	1.40944e-05	0.00768956
HIST3H2BB	4.34264	0.384778	0.623806	-35.3852	1.44192e-05	0.00768956
SLC37A2	-4.2492	0.467724	0.685679	41.2031	1.61195e-05	0.00835753
VWA5A	-3.01151	0.674479	0.822837	50.3192	1.70889e-05	0.00842242
MYBPC1	-0.199493	0.93265	0.968294	16.5591	1.71472e-05	0.00842242
C8orf4	-3.44129	0.0213658	0.147482	10.4774	2.06512e-05	0.00988343
COL4A5	-8.87714	0.000206019	0.0102816	16.9442	2.14094e-05	0.00999014
SLC1A1	-3.06298	0.189875	0.447026	16.1843	2.33264e-05	0.0103664
FASN	-8.30968	0.00152229	0.0319256	18.4025	2.29015e-05	0.0103664
CLIC6	-3.09976	0.061632	0.26439	11.4998	2.41358e-05	0.0104766
MCCC2	-8.28933	0.000561146	0.0182415	16.827	2.54815e-05	0.0106865
EOGT	23.6558	0.0142714	0.116849	66.9695	2.57643e-05	0.0106865
SLC40A1	-4.91113	0.00232485	0.0415542	11.2224	2.66928e-05	0.0108309
SIAE	-5.73468	0.306289	0.560479	38.2396	3.08388e-05	0.0122469
CYBRD1	-6.48518	0.00918196	0.0915531	16.938	3.82161e-05	0.0143825
AK5	-4.90237	0.653355	0.809866	73.6247	3.73661e-05	0.0143825
RMI2	13.5515	0.0181887	0.133922	-38.954	3.85279e-05	0.0143825
CA2	-2.58077	0.217676	0.477094	14.0385	4.32517e-05	0.0155276
UGDH	-5.42801	0.0151406	0.120651	15.069	4.40943e-05	0.0155276
LRRC31	-4.42335	0.56397	0.752592	51.1119	4.65869e-05	0.0155276
TGFB3	-9.15964	0.00141477	0.0307054	19.4286	4.62126e-05	0.0155276
LAMA2	-8.39566	0.0114671	0.102588	22.367	4.56975e-05	0.0155276
ITSN1	0.860931	0.944523	0.973756	82.5268	4.56916e-05	0.0155276
AASS	-13.8193	0.0956118	0.324459	55.3677	4.84884e-05	0.0158778
GLTSCR2	-18.3275	0.0044652	0.0613261	43.2432	5.14867e-05	0.0165689
ALOX15B	-3.3032	0.335805	0.585891	22.6694	5.60323e-05	0.0177261
MAP3K1.y	-7.23603	0.0323835	0.18942	22.4236	5.78194e-05	0.0179537
EIF3L	-3.50138	0.394656	0.631345	27.093	5.86752e-05	0.0179537
SLC7A5	14.9286	1.96052e-05	0.00254119	-23.5153	6.4762e-05	0.0194965
CLGN	-10.092	0.234358	0.493769	55.4896	6.8019e-05	0.0200783
SPRED1	-3.28156	0.655306	0.811362	47.9343	6.91229e-05	0.0200783
KIF18B	16.2586	0.00170208	0.0343195	-34.2612	6.99219e-05	0.0200783
RILPL2	-2.45542	0.72343	0.852235	45.1638	7.11809e-05	0.0201302
CORO6	-3.80154	0.225209	0.485283	20.35	7.71726e-05	0.0214989
CCDC80	-2.82174	0.21849	0.477932	14.8475	8.0895e-05	0.0222045
UGT2B11	-1.70971	0.455289	0.677237	14.766	8.46986e-05	0.0225843
ITGB3	5.91923	0.460636	0.680589	51.7326	8.46932e-05	0.0225843
DIXDC1	-21.1069	0.0171513	0.129765	57.3315	9.03475e-05	0.0229788
SLC7A2	-6.63388	9.72439e-05	0.00648826	11.1822	8.9841e-05	0.0229788
STRADB	-19.2706	0.0735655	0.289013	69.3876	9.20368e-05	0.0229788
ZCCHC24	-13.4726	0.00835007	0.0875093	33.1936	8.75742e-05	0.0229788
KLHL9	-0.512859	0.948858	0.975963	51.2557	9.23338e-05	0.0229788
ECHDC2	-23.8569	3.53865e-05	0.00347626	37.899	9.4195e-05	0.0231335
C11orf1	-9.93757	0.0966284	0.326164	38.3891	9.70935e-05	0.0235357
GLT8D2	-6.05547	0.0993392	0.33026	23.4607	0.000105748	0.025305
PTPN21	-13.1874	0.049457	0.236272	42.8831	0.00010785	0.0254812
RBMS3	-10.8181	0.0131023	0.111145	27.8865	0.00011227	0.0261939
OIP5	12.1184	0.133785	0.377319	-51.058	0.000124703	0.0272242
RHOJ	-14.1698	0.0215782	0.148413	39.1924	0.000121836	0.0272242
FANCI	11.0727	0.0980423	0.328303	-42.3339	0.000123602	0.0272242
PLK1	19.9471	7.6115e-05	0.00552796	-32.5008	0.00012464	0.0272242
NDNF	-4.21429	0.429743	0.659362	33.6691	0.000122458	0.0272242
PCDH18	-12.9812	0.144573	0.389836	56.1765	0.000125437	0.0272242
MRPS27	-30.9276	0.000883025	0.0232123	59.4257	0.000128662	0.0275408
GSTM4	-16.5171	0.0161098	0.125287	43.4847	0.000129847	0.0275408
OGN	-6.89192	0.0244115	0.158871	19.336	0.000134655	0.0282398
TRIM13	-22.0135	0.0370166	0.203582	66.231	0.000146378	0.0303572
CADPS2	-4.33039	0.547586	0.740858	44.5339	0.000167315	0.0335799
METTL21B	2.85822	0.757885	0.871377	57.3848	0.00016443	0.0335799
SCGB1D2	-2.41104	0.00780036	0.0843977	5.66295	0.000166805	0.0335799
NEK9	-28.7924	8.62318e-05	0.00590221	46.3252	0.000171247	0.0338377
PTPRT	-6.15493	0.00590318	0.0715473	13.9527	0.000172225	0.0338377
GAS7	-13.326	0.0275364	0.171322	37.5231	0.000176608	0.0339802
ABCD1	19.3513	0.00694215	0.0783879	-44.6167	0.000178412	0.0339802
CYP4X1	-3.03131	0.237186	0.49651	15.8225	0.000178006	0.0339802
SPON1	-3.77805	0.322205	0.574579	23.3631	0.000199056	0.0375291
FAM214A	-8.35134	4.869e-05	0.00422697	12.8367	0.00021066	0.0381118
B4GALT1	5.12783	0.327493	0.579008	31.9522	0.00020933	0.0381118
KIF4A	17.6322	0.0319938	0.188143	-50.3963	0.000212356	0.0381118
COL6A1	-5.71508	0.0480402	0.23272	17.7082	0.000210875	0.0381118
ZDHHC18	21.4646	0.0127485	0.108952	-53.0571	0.000205912	0.0381118
KAL1	-10.0317	0.0909083	0.31835	36.0751	0.000230822	0.0388816
PKMYT1	9.63996	0.108044	0.34366	-36.4198	0.000234102	0.0388816
LRRC17	-9.52	0.00146708	0.0314747	18.4301	0.000224279	0.0388816
SHROOM3	-14.5625	0.00366539	0.0539546	30.6888	0.000235393	0.0388816
LPP	-8.61708	0.110186	0.345942	32.7862	0.000230385	0.0388816
SMIM14	-9.59439	0.000195018	0.0100276	15.9306	0.000228507	0.0388816
CTC1	-18.5651	0.0198444	0.140568	48.5834	0.000235318	0.0388816
SGK223	-4.70115	0.206933	0.466024	22.5872	0.000233356	0.0388816
SERPINA3	-3.41268	0.0232711	0.154702	9.199	0.000222281	0.0388816
TFAP2B	-3.6901	0.0458134	0.22748	11.2252	0.000239497	0.0390704
CYB5D1	-10.8641	0.0513381	0.2407	33.8295	0.000242817	0.0390704
RPS4X	-6.75221	0.18479	0.441458	30.8017	0.00024257	0.0390704
SGCD	-21.7104	0.00927376	0.0918762	50.8308	0.000244942	0.0390755
BIRC5	17.8821	0.00650553	0.0752794	-40.0321	0.000248398	0.039099
LHFP	-9.68415	0.0612177	0.263435	31.3221	0.000249279	0.039099
CREB3L1	-9.39985	0.00366904	0.0539658	19.7238	0.000251468	0.0391137
NRP1	-6.68144	0.284929	0.542785	37.5491	0.000264078	0.0404017
COX18	-0.285434	0.978128	0.989591	62.4572	0.000264076	0.0404017
DNAH5	-7.65383	0.30217	0.557321	44.4241	0.000277394	0.0420939
SEMA5A	-14.7279	0.0276726	0.171516	40.1845	0.000287976	0.0429876
F3	-0.140258	0.968209	0.985934	20.9654	0.000292495	0.0429876
SIGLEC15	-3.5565	0.580575	0.762606	38.4059	0.000287759	0.0429876
LPAR1	-12.0301	0.0701769	0.282417	39.7888	0.00029116	0.0429876
TICRR	15.1576	0.0650512	0.271008	-49.1147	0.000299886	0.0437295
RUNX1T1	-11.8863	0.0743038	0.290385	39.7614	0.000304137	0.04386
RAPGEF4	-14.4193	0.0262809	0.166492	38.8267	0.000306217	0.04386
EEF2	-7.13136	0.0490309	0.235422	21.635	0.000307831	0.04386
HSPA2	-10.4061	0.00106366	0.0259859	19.14	0.000317701	0.0449234
IMPDH2	-11.4662	0.00377232	0.0549663	23.7194	0.000323266	0.0453667
CYP4Z1	-1.88113	0.178318	0.434732	8.27958	0.000330074	0.0459764
UBE2C	6.81708	0.00226796	0.0409395	-13.3592	0.000337606	0.0465638
FCER1A	-1.22531	0.844307	0.92176	36.7913	0.000339281	0.0465638
TCF4	-10.845	0.0328659	0.191222	30.1518	0.000343403	0.0467856
LOC100288637	15.1369	0.0503429	0.238448	-45.7939	0.000347673	0.047024
RUFY3	-18.6861	0.0147277	0.118898	45.2483	0.000376702	0.04829
FAM172A	-30.7187	0.0052787	0.0668818	65.1771	0.000380116	0.04829
KLF9	-9.20007	0.0767678	0.295255	30.5892	0.000373731	0.04829
OMD	-5.48956	0.120834	0.360223	20.8248	0.000367464	0.04829
HMBOX1	-5.77358	0.24923	0.509907	29.3678	0.000380318	0.04829
FSTL1	-3.80618	0.146379	0.391802	15.3948	0.000374157	0.04829
JAM3	-16.3616	0.0112552	0.101487	38.2084	0.000368913	0.04829
MFAP4	-5.49125	0.116857	0.354892	20.5945	0.000371228	0.04829
KCNJ11	-19.8357	0.00273128	0.0448762	39.3616	0.000365268	0.04829
HMCN1	-3.90125	0.451256	0.674679	30.2737	0.000387974	0.0486009
AZGP1	-5.02349	0.00249533	0.0428871	9.84241	0.000385668	0.0486009
CXCL12	-1.95407	0.52116	0.722269	17.7787	0.000394848	0.0491322
CSF1R	4.94421	0.255376	0.515415	25.3341	0.000411119	0.0506413
PHGR1	-4.23345	0.0344505	0.195923	11.7205	0.000412402	0.0506413
RNF141	-12.9857	0.0468626	0.230182	38.2031	0.000415321	0.0506664
LAMA3	-5.92979	0.00942595	0.0926507	13.3965	0.000421881	0.0511325
CST3	-5.18433	0.0955738	0.324459	18.1083	0.00043061	0.0518538
CHPT1	-4.32398	0.0455881	0.226907	12.5992	0.000437922	0.0520626
ANKRD30A	-4.10879	2.82425e-07	0.000181775	4.8215	0.000436049	0.0520626
CIRBP	-14.5565	9.80945e-05	0.00649268	22.0943	0.000450031	0.0528291
WNT5A	-5.97799	0.297038	0.553621	33.1888	0.000448513	0.0528291
C1orf106	13.437	0.000405557	0.0150554	-22.303	0.000470214	0.0548534
ACVR2A	-2.26992	0.727671	0.854481	37.5344	0.000473496	0.0548932
SCGB2A2	-2.21002	0.0448093	0.224769	6.37043	0.000483261	0.0550489
RPL9	-4.83238	0.258501	0.518808	24.63	0.000483687	0.0550489
ABTB2	20.6186	0.00503428	0.0653441	-42.7976	0.000478039	0.0550489
KIAA1324	-12.9388	0.000313402	0.0132645	20.9943	0.000499765	0.056534
PPAP2A	-9.05601	0.0427837	0.220474	25.7573	0.000509287	0.0572641
IL6ST	-5.94978	0.00149861	0.0317341	10.8837	0.000516723	0.0577523
ZFP36L2	3.64018	0.348937	0.596038	22.2375	0.000523566	0.0581688
LAMB2	-15.0202	0.0232737	0.154702	38.0679	0.000534191	0.0589981
YLPM1	-22.7588	0.0535831	0.246619	67.5483	0.000545808	0.0599265
DLG5	-9.54018	0.00149403	0.0317341	17.3465	0.000557976	0.0605502
PODN	-11.5821	0.00277255	0.0453962	22.322	0.000555965	0.0605502
FAM105A	9.37827	0.38477	0.623806	61.3706	0.000565846	0.0610492
NTN4	-3.20011	0.232044	0.491911	15.1822	0.000597532	0.0630502
SH3D19	-17.816	0.00149823	0.0317341	32.2331	0.000597846	0.0630502
TBRG1	-9.86019	0.33944	0.589144	58.5515	0.000587796	0.0630502
STK39	-5.90877	0.230413	0.490382	27.922	0.000601283	0.0630502
MIR143HG	-11.4769	0.000812631	0.0220462	19.721	0.000598357	0.0630502
DCN	-4.76005	0.038942	0.208148	13.0753	0.000629409	0.0632154
ASPN	-3.67344	0.020167	0.142098	8.97915	0.000633339	0.0632154
CENPF	10.627	0.00141859	0.0307525	-19.0585	0.000629655	0.0632154
GINS2	6.69386	0.0799926	0.300556	-21.6402	0.000631762	0.0632154
CDCA8	14.8205	0.00427726	0.059896	-29.6385	0.000617777	0.0632154
SLC22A23	-9.94806	0.0282845	0.173681	25.813	0.000608498	0.0632154
ADAM12	-5.97396	0.148195	0.394476	23.3892	0.000617884	0.0632154
RPL29	-8.67885	0.014588	0.11823	20.2082	0.000628372	0.0632154
CCS	-3.43585	0.588192	0.768283	35.8367	0.000615244	0.0632154
SLC43A1	-12.6927	0.0838126	0.306138	41.4881	0.000643137	0.0638519
SULF2	-4.72885	0.0511539	0.240205	13.7129	0.000647865	0.063981
GINS1	21.9662	0.000137502	0.0081195	-33.0921	0.000653255	0.0641737
JAM2	-10.3686	0.0452781	0.225989	29.2214	0.000669928	0.0654671
TGFBR2	0.834171	0.888407	0.945039	33.3064	0.000678626	0.0659716
RPS9	-10.3661	0.11758	0.355693	37.1964	0.00069062	0.0667897
EXO1	17.4443	0.000774235	0.0216344	-29.4999	0.000700169	0.0673642
PPAP2B	1.45684	0.79872	0.89463	31.8937	0.000711164	0.0680712
EIF4B	-14.8557	0.000406149	0.0150554	23.8692	0.000722468	0.0683114
ALDH6A1	-13.699	0.000219567	0.0106447	21.0877	0.000727062	0.0683114
ADAMTS8	2.20444	0.719691	0.849741	34.2317	0.000728313	0.0683114
RPL26	-3.82612	0.172119	0.426357	15.6664	0.000722659	0.0683114
NAMPT	3.92114	0.189612	0.446688	16.6909	0.000732741	0.0683759
PTTG2	15.0387	0.0753514	0.29258	-47.3037	0.000736328	0.0683759
VSTM4	-14.3164	0.0604899	0.262263	42.571	0.000761237	0.0699926
HCAR1	-8.83736	0.0079674	0.0852215	18.6974	0.000757549	0.0699926
MCM10	27.7904	0.00011978	0.00747725	-40.8188	0.000809588	0.0706119
ITM2A	-1.56742	0.695895	0.835889	22.1636	0.000808642	0.0706119
CDKN3	20.3179	0.00532053	0.0671906	-40.77	0.000806297	0.0706119
CBLL1	-6.07605	0.288645	0.545852	31.7381	0.000795002	0.0706119
THBS4	-4.9875	0.0251975	0.162119	12.4316	0.00078812	0.0706119
MND1	15.9685	0.0103621	0.0968012	-34.8925	0.000772209	0.0706119
RPS6	-1.47527	0.744134	0.863224	24.9823	0.000807813	0.0706119
NUSAP1	4.04164	0.322947	0.575063	-22.6569	0.0007958	0.0706119
XPC	-31.0618	0.00177502	0.0351334	55.8763	0.000782911	0.0706119
CDK1	14.0054	0.00395217	0.0566569	-27.2221	0.000797827	0.0706119
OAF	-4.07576	0.398173	0.633506	26.7211	0.000794973	0.0706119
AKAP11	-9.98471	0.144024	0.38937	37.7281	0.000852003	0.0709486
AURKA	7.53807	0.095118	0.323738	-24.983	0.000841329	0.0709486
E2F1	14.8383	0.00254462	0.0433747	-27.4066	0.000860816	0.0709486
ASF1B	14.154	0.00361312	0.0534805	-27.1647	0.000830244	0.0709486
DLX2	-3.09692	0.568165	0.755431	29.8324	0.000865952	0.0709486
FLT3	-6.21636	0.182361	0.438891	25.6908	0.00086414	0.0709486
PRCP	0.329238	0.943641	0.973258	25.6613	0.000837786	0.0709486
IGFBP4	-9.68815	0.000881209	0.0232123	16.272	0.000869459	0.0709486
C7orf43	-3.66565	0.699102	0.837692	52.1359	0.00086396	0.0709486
ZNF367	28.4741	0.0117306	0.104027	-62.8229	0.000843518	0.0709486
NOD2	14.7676	0.0634419	0.267798	-43.9181	0.000874266	0.0709486
SETMAR	-8.9856	0.451801	0.674737	65.8261	0.000842977	0.0709486
PTEN	-12.5169	0.0071632	0.0796789	25.8481	0.000870931	0.0709486
GNG12	-9.58622	0.0130822	0.111041	21.5205	0.000820674	0.0709486
TWIST2	-0.0911707	0.98574	0.993013	28.067	0.000852405	0.0709486
RECQL4	5.79628	0.426387	0.65648	-40.0757	0.000868395	0.0709486
LACE1	8.16145	0.366451	0.610842	-49.6477	0.00088197	0.0712639
LAMC1	-5.52672	0.250878	0.51126	26.4293	0.000896518	0.0721272
MAP4K4	5.29447	0.48285	0.696158	41.3351	0.000907618	0.0727068
TTC28	-12.9655	0.0366562	0.202364	34.1302	0.000928584	0.0736229
SPARCL1	-6.3029	0.00214463	0.0394379	11.3793	0.000930887	0.0736229
FBN1	-5.40208	0.0952506	0.324083	17.7706	0.000927074	0.0736229
ANLN	14.391	0.000848115	0.022597	-23.939	0.000942316	0.0742123
TSHZ2	-4.48139	0.514343	0.717626	37.4614	0.000963951	0.0755972
WWC3	-9.83097	0.0605474	0.26233	28.6298	0.000988082	0.0761017
PDGFRL	-5.80894	0.138781	0.382596	21.3991	0.000990769	0.0761017
IL1R1	-0.0704446	0.981808	0.99146	16.8116	0.000976693	0.0761017
PSD4	-9.17061	0.117251	0.355233	31.9513	0.000986297	0.0761017
FLII	-3.87221	0.526128	0.726237	33.2357	0.000985164	0.0761017
ZEB1	-14.0445	0.00695646	0.078502	28.5779	0.000998943	0.0761032
C1orf168	-12.8164	0.0222204	0.150796	30.6899	0.000997564	0.0761032
SETD7	-13.558	0.0274041	0.170746	33.6041	0.00100959	0.0765637
CYB5D2	-15.844	0.0105269	0.0976562	33.9374	0.00101319	0.0765637
PARVA	-8.27373	0.064161	0.269479	24.3537	0.00102414	0.0770791
FYCO1	-21.9729	0.00365883	0.0539546	41.4799	0.00103288	0.0774245
GAS2L3	17.841	0.000862239	0.0228603	-29.466	0.0010444	0.0778948
PAFAH2	-33.4483	0.000659502	0.0198782	54.0716	0.0010475	0.0778948
TBCD	3.12783	0.701859	0.839133	-44.1915	0.00105403	0.0780696
GPR124	-12.3708	0.00935615	0.0922997	25.9765	0.00106813	0.0787831
EMC8	20.2789	0.0185424	0.135179	-46.8852	0.00107534	0.0787831
FANCA	24.2642	0.000168831	0.00906258	-35.571	0.00107633	0.0787831
SUV39H1	16.7593	0.0408798	0.214694	-44.489	0.0010866	0.0789274
RNF180	-7.31998	0.362032	0.607176	43.3545	0.00109099	0.0789274
ALDH7A1	-0.0246708	0.996914	0.99831	34.4045	0.00108793	0.0789274
COL1A1	-5.70856	0.0138166	0.114245	12.5894	0.00111998	0.0794556
FOXM1	12.2554	3.93443e-05	0.00374675	-16.4514	0.0011196	0.0794556
SLC25A12	-19.4212	0.0277942	0.171838	47.8745	0.00111013	0.0794556
TPM1	-4.79847	0.0999486	0.331432	15.7523	0.00112383	0.0794556
AFF3	-7.40449	3.7509e-06	0.000914599	8.8989	0.00111442	0.0794556
PRC1	13.0756	0.00861031	0.0887418	-27.054	0.00112187	0.0794556
MAGI3	-11.6583	0.0002378	0.011294	17.3871	0.00114403	0.0800263
IGBP1	-8.43168	0.00822607	0.0867455	17.3158	0.00114476	0.0800263
HMGB2	11.1095	0.182304	0.438831	-44.8639	0.00114123	0.0800263
PIAS3	-5.27315	0.305201	0.559416	27.6418	0.00115414	0.0803807
USP22	-12.8512	0.022246	0.150796	30.3811	0.00116518	0.0808482
KIF20A	11.9044	0.00312588	0.04875	-21.8347	0.00119892	0.0817658
SNRPC	20.9157	0.0860237	0.309251	-65.4678	0.00119715	0.0817658
CCNB2	10.0404	0.00981269	0.0948002	-20.9991	0.00120504	0.0817658
HSPA6	8.87522	0.134135	0.377565	-31.7764	0.00120907	0.0817658
ARL15	-11.5728	0.0175036	0.13139	26.2824	0.00119625	0.0817658
GSTK1	-2.05531	0.763471	0.874197	36.5315	0.00120146	0.0817658
PTTG3P	8.82588	0.313515	0.567525	-46.9561	0.00118593	0.0817658
FAM160A2	-21.2814	0.00243238	0.0424372	37.9872	0.00123149	0.0827715
STMN1	8.5699	0.0321101	0.188411	-21.4884	0.00123281	0.0827715
LTBP2	-7.17677	0.036805	0.202824	18.4058	0.00127873	0.0846367
CDCA5	13.3983	0.00390286	0.0561657	-25.0224	0.00127131	0.0846367
KCNMA1	-6.15261	0.159389	0.409046	23.3488	0.0012663	0.0846367
RPL10A	-6.5806	0.0836288	0.305705	20.3309	0.00127539	0.0846367
FAM198B	-7.93058	0.000904313	0.0234757	12.9206	0.00128395	0.0846817
KIFC1	17.1891	0.00197017	0.0374197	-29.9566	0.00128915	0.0847252
SPC24	25.6273	0.00126932	0.0287042	-42.902	0.00130208	0.0849768
BLM	10.503	0.0252804	0.162404	-25.1282	0.00130044	0.0849768
LPAR6	-3.26256	0.383258	0.622478	19.8905	0.00130671	0.0849817
QARS	-9.24394	0.178094	0.43447	36.5024	0.00132539	0.0856
C9orf152	-10.1136	0.0074377	0.0817096	20.2583	0.00132388	0.0856
COL5A1	-5.47718	0.0119735	0.105368	11.6638	0.00133298	0.0857936
GNMT	3.4914	0.623171	0.789807	37.6231	0.00135468	0.0868906
EZH2	7.11596	0.0852882	0.307748	-21.9586	0.00137443	0.0874958
KIF2C	20.1108	0.00020893	0.0103166	-29.248	0.00138756	0.0874958
TEX9	-32.3113	0.00625346	0.0738456	63.1575	0.00138054	0.0874958
PRKAA2	-13.6214	0.00994307	0.0953046	28.223	0.00137045	0.0874958
COL3A1	-3.92946	0.0185156	0.135179	8.88886	0.00138425	0.0874958
E2F2	14.9899	0.0135933	0.113167	-32.2829	0.00143598	0.0883178
GPATCH2L	-22.0014	0.0279479	0.172409	53.1518	0.00141974	0.0883178
FNDC3A	-4.61627	0.43149	0.660416	30.932	0.0014358	0.0883178
POP1	6.53175	0.405209	0.639434	-41.3494	0.00144318	0.0883178
SUV420H1	-8.43129	0.182533	0.438945	33.4216	0.0014244	0.0883178
OTX1	17.8838	0.000557662	0.0181971	-27.7718	0.00144197	0.0883178
GSTM3	-8.78902	0.0012403	0.028232	14.5569	0.00143875	0.0883178
GALNT10	-8.88621	0.0343054	0.195818	22.2729	0.00142707	0.0883178
CAPN8	-7.08242	0.000160326	0.00881766	10.1122	0.00140969	0.0883178
BUB1B	10.8884	0.100221	0.331907	-34.9529	0.00147019	0.0893844
GSTM2P1	-12.2105	0.00359749	0.0532914	22.3275	0.00146768	0.0893844
RPL12	-6.02049	0.121396	0.360862	20.4613	0.0015021	0.0910283
TSSC1	15.4361	0.118306	0.356575	-51.8619	0.00155733	0.09347
COL17A1	-4.35922	0.420848	0.651446	28.3554	0.00154893	0.09347
RRM2	7.75976	0.0351366	0.197858	-19.3816	0.00156231	0.09347
EIF3F	-18.2335	0.0205776	0.143976	41.487	0.0015645	0.09347
AQP1	-10.1354	0.0259646	0.165563	23.9634	0.00156743	0.09347
LOXL1	-7.50743	0.0107023	0.098306	15.5166	0.00157408	0.0935678
TACC3	19.8422	0.00446311	0.0613261	-36.8767	0.00158459	0.0938934
SLC25A19	12.761	0.0779862	0.297561	-37.9299	0.00160558	0.0942335
TOP2A	4.05724	0.0867661	0.310723	-12.3998	0.00161558	0.0942335
ITGAV	-2.58949	0.588572	0.768607	24.9595	0.00161484	0.0942335
COL6A3	-5.10787	0.0181081	0.133736	11.3685	0.0015995	0.0942335
PPIC	-3.47155	0.500563	0.708821	26.8966	0.00160129	0.0942335
GXYLT2	-2.48885	0.260682	0.520612	11.5419	0.00163316	0.0949622
PRR11	12.1738	0.00625502	0.0738456	-23.4315	0.00164314	0.0952458
FTO	-11.0922	0.00110113	0.0265195	17.9589	0.00165761	0.0954915
ZNF385B	-7.92693	0.201826	0.460297	32.3725	0.00165573	0.0954915
GOLM1	-3.15274	0.318306	0.571377	16.4339	0.00167572	0.0962381
HGF	-26.3665	0.0108143	0.0988975	54.1733	0.00170733	0.0971564
FANCD2	45.965	2.39555e-05	0.00294164	-57.9843	0.00169845	0.0971564
MTBP	6.64845	0.20561	0.464896	-27.3043	0.00170617	0.0971564
SMAGP	13.3789	0.0396314	0.210332	-33.9069	0.00172183	0.0976839
PHF23	-13.1139	0.104194	0.337664	41.9524	0.0017365	0.0982174
EHD2	-9.56617	0.0802102	0.300852	28.401	0.00176374	0.0982692
SCP2	-9.55535	0.114783	0.351927	31.4451	0.00176243	0.0982692
RHBDF2	22.201	0.00234306	0.0416905	-38.2523	0.00176355	0.0982692
INCENP	25.0337	3.33237e-05	0.00334999	-32.0229	0.00175598	0.0982692
TRAPPC9	-7.49488	0.442494	0.668756	-50.5081	0.00176023	0.0982692
ISM1	-1.72994	0.567647	0.755162	15.6425	0.00178131	0.0986592
SH3BGRL	-6.86504	0.0184414	0.134878	15.177	0.00177742	0.0986592
APPL2	-18.823	0.000306883	0.0131376	27.4626	0.00178787	0.0987298
COL16A1	-3.14785	0.323473	0.575228	16.4718	0.00180547	0.0991848
SPARC	-5.53194	0.0145726	0.118179	11.788	0.00180674	0.0991848
TMEM25	-23.6062	0.000167138	0.00903316	33.0078	0.0018324	0.100298
TET3	38.1123	1.7363e-05	0.0024367	-46.9751	0.00183871	0.100349
TSC22D1	-16.137	0.00492206	0.0646182	29.8721	0.00186452	0.10145
IQGAP3	16.228	0.000847351	0.022597	-25.4331	0.00186974	0.10145
HTATIP2	16.2085	0.000386111	0.0146601	-23.8985	0.00189986	0.102785
CCNA2	11.6811	0.00135076	0.0298366	-18.999	0.00190899	0.10298
SNORD8	-13.5204	0.0179296	0.133084	29.5502	0.00192008	0.10328
PDZD8	-0.369534	0.9329	0.968294	22.4628	0.00196784	0.105545
ANKRD12	-15.3916	0.0818971	0.303235	45.4446	0.0019876	0.105694
MYO1C	-4.06316	0.471475	0.688044	28.8774	0.00198581	0.105694
CENPW	16.6668	1.3996e-07	0.000118743	-16.8802	0.00197769	0.105694
CCND2	-3.61355	0.528699	0.72758	29.2936	0.00202643	0.106745
SFRP2	-3.22232	0.0305626	0.182311	7.65747	0.00203025	0.106745
OXA1L	0.341605	0.969043	0.986322	44.9522	0.00201419	0.106745
COL15A1	-3.22344	0.395764	0.632065	19.3937	0.00202805	0.106745
TK2	-15.6307	0.0953387	0.324134	47.9882	0.00204769	0.10736
C11orf54	-9.03365	0.119175	0.35774	29.6596	0.00205529	0.107457
GAR1	11.5357	0.174039	0.428893	-43.3521	0.00206845	0.107843
KIAA0040	-7.78678	0.00468101	0.0629142	14.1874	0.00208278	0.108121
ZNF862	-12.0601	0.0680467	0.277018	33.7965	0.00209697	0.108121
ACADM	-5.41358	0.45761	0.678796	37.1142	0.00209497	0.108121
SPRED2	-15.3735	0.000185307	0.00974985	21.3801	0.0020854	0.108121
MAPT	-11.8812	4.52297e-05	0.00409812	15.1859	0.00211126	0.108558
RPS23	-9.41165	0.00377111	0.0549663	16.7037	0.00214796	0.110142
LIN37	16.838	0.0869301	0.310893	-50.1362	0.00215562	0.110232
NTRK2	4.92143	0.268218	0.526867	22.5918	0.00216191	0.110252
UBE2S	6.30588	0.13397	0.377339	-21.3956	0.00218699	0.111226
DSEL	-6.82553	0.170246	0.423741	25.2767	0.00220183	0.111375
RABL2A	-19.404	0.000159813	0.00881766	26.5984	0.00219869	0.111375
COL7A1	-10.4788	0.00512075	0.0660531	19.1482	0.00224453	0.113228
NID2	-6.88646	0.0718741	0.285919	19.4121	0.00227317	0.11375
PEAK1	1.14988	0.879177	0.940811	38.196	0.00227117	0.11375
RBM14	-12.1416	0.116701	0.354863	39.235	0.00226544	0.11375
HIST1H1B	11.0781	0.010265	0.0966232	-21.9941	0.00228977	0.114274
TRIP13	27.5622	1.63156e-07	0.000132404	-27.6358	0.00231774	0.114775
CCNF	10.7217	0.11089	0.347216	-34.0261	0.00231606	0.114775
LOC100128816	-6.5122	0.0152118	0.120975	13.6414	0.00231824	0.114775
SIRT3	-22.8475	0.0125927	0.108189	46.5472	0.00233684	0.115333
RPL15	-10.8954	0.00414117	0.0586163	19.3682	0.00234488	0.115333
AURKB	16.9427	0.000256523	0.0119041	-23.8026	0.00234807	0.115333
CDC20	14.3327	0.000252019	0.0118385	-20.1051	0.00235639	0.115438
SLC11A1	10.7875	0.0541667	0.247792	-28.3257	0.00237527	0.116059
ZNF280D	-29.8846	0.0052277	0.0666538	54.3694	0.00240762	0.117332
CLDN4	1.34279	0.649583	0.80749	-14.8389	0.00241648	0.117441
SPRY1	-4.87351	0.117381	0.35538	15.6762	0.00242244	0.117441
BATF	4.47941	0.557508	0.747042	38.3118	0.00244264	0.118114
THEM6	9.76742	0.187312	0.443906	-37.2257	0.0024524	0.118279
CBX2	12.5013	0.0266874	0.16783	-28.4613	0.00247428	0.118416
CCR6	2.49047	0.737492	0.859632	37.2197	0.0024716	0.118416
PRLR	-10.7532	0.000467374	0.0165402	15.6855	0.00246255	0.118416
GLA	-4.13093	0.20868	0.468059	16.4792	0.00249755	0.119225
C2orf40	3.30361	0.381465	0.621473	18.8896	0.00252212	0.12009
TMEM74B	7.51819	0.231459	0.491433	-31.4537	0.00253828	0.120552
C17orf85	-3.84208	0.706556	0.841608	50.9442	0.00256131	0.121337
PCOLCE	-7.40141	0.422352	0.652497	46.0734	0.00256787	0.121337
COL1A2	-4.51876	0.0126401	0.108473	9.12488	0.0025743	0.121337
F2RL2	-7.42061	0.000589334	0.0187392	10.9614	0.00258507	0.121537
IGSF10	-0.976779	0.79224	0.891021	18.464	0.00262696	0.122888
LRRC10B	7.6786	0.268876	0.527272	-34.641	0.00262597	0.122888
WISP1	-7.12855	0.0449127	0.224966	17.7996	0.002635	0.122956
CEP72	27.3588	7.99603e-05	0.00568867	-35.3289	0.00264369	0.123053
UBE2T	12.7461	0.000719433	0.0208513	-19.0635	0.00266449	0.123474
ACOT4	-15.8128	0.00130452	0.0290619	24.8368	0.00266596	0.123474
C1RL	1.36906	0.766294	0.876001	22.8958	0.00267299	0.123493
TNFSF13B	19.3801	3.63185e-06	0.000914599	-21.4729	0.00268082	0.12355
TRIO	-13.4891	0.0440542	0.223201	33.4381	0.00272389	0.124988
RPL6	-5.53447	0.134586	0.377978	18.4049	0.00273438	0.124988
TPT1	-4.7265	0.149163	0.395805	16.3012	0.00273223	0.124988
OVOL1	-5.04916	0.500242	0.708792	-37.1627	0.00273882	0.124988
CHAC1	18.4835	0.015361	0.121643	-38.1378	0.00274688	0.12505
ECM2	-9.22436	0.101041	0.333052	27.9855	0.00275768	0.125236
H6PD	-6.00134	0.571435	0.756681	52.5412	0.00277133	0.125551
NAPRT1	10.2045	0.144954	0.39038	-34.7491	0.00279874	0.126367
TMEM256	-10.1094	0.0659587	0.272673	27.3378	0.00280288	0.126367
CDC14A	-8.25337	0.106776	0.341758	25.4076	0.00280997	0.126381
C1orf51	8.31001	0.0294178	0.177589	-18.9917	0.00283267	0.12691
TPX2	8.5766	0.00143111	0.0309576	-13.4882	0.00285531	0.12691
PCSK5	-5.34249	0.508337	0.713768	39.824	0.00291665	0.12691
SLC2A1	3.27165	0.447413	0.671839	-21.2311	0.00292387	0.12691
TROAP	18.443	0.0207505	0.144664	-39.6171	0.00291562	0.12691
FRMD6	-11.3956	0.00715023	0.079582	21.095	0.00292996	0.12691
CEBPG	7.45984	0.215365	0.474868	-29.722	0.00293052	0.12691
C21orf58	13.8039	0.121002	0.360271	-44.0873	0.00287501	0.12691
NSA2	-7.85267	0.0618174	0.265003	20.8554	0.00287722	0.12691
CXXC4	-4.04394	0.54317	0.737488	-32.7818	0.00292262	0.12691
PCDH7	-10.6101	0.108868	0.344566	32.7444	0.00290727	0.12691
PITPNA	5.80135	0.372743	0.614844	32.1062	0.0029175	0.12691
PCCA	-2.65722	0.635435	0.798679	27.6618	0.00287853	0.12691
NDN	-14.613	0.115701	0.353159	45.9322	0.00292334	0.12691
GNG2	-4.24374	0.526907	0.726614	33.0557	0.00292606	0.12691
COL5A2	-6.42371	0.0239177	0.15665	14.1408	0.00288039	0.12691
WNT4	-1.72096	0.803583	0.898015	34.0651	0.00294364	0.127183
CENPA	26.522	4.00569e-07	0.000226564	-26.7519	0.00296359	0.127334
NCOR1	-9.2694	0.030382	0.181657	21.2046	0.00297282	0.127334
CKS1B	12.527	0.00349393	0.052423	-21.3684	0.00297136	0.127334
TMTC2	-9.01063	0.289384	0.546475	41.8934	0.00297443	0.127334
LAG3	22.298	0.000376961	0.0144773	-31.3789	0.00302499	0.128031
CENPI	21.7929	0.00589195	0.071474	-39.3219	0.00300768	0.128031
VWA8	-7.74678	0.166162	0.418092	27.5644	0.00300445	0.128031
PGBD5	11.0397	0.0173466	0.130691	-22.9783	0.00301965	0.128031
SPIRE2	3.6779	0.570281	0.756525	-31.8299	0.00301864	0.128031
ELN	-1.85208	0.522624	0.723165	14.222	0.00304307	0.128504
TAT	-3.10159	0.327119	0.578532	15.5432	0.00305842	0.128861
TK1	15.2559	0.021593	0.148413	-32.8129	0.00306833	0.128987
C1orf63	-6.61395	0.0884163	0.313215	19.0874	0.00310921	0.13012
RPL13P5	12.9287	0.126723	0.368025	-41.5985	0.00310398	0.13012
NOTCH2	-2.90293	0.513944	0.71727	21.7733	0.00312814	0.130619
POC1A	14.2	0.0289163	0.176059	-32.0168	0.00314241	0.130922
RRAGA	-0.588556	0.924301	0.964288	30.2665	0.00316765	0.13168
EXD2	-17.9853	0.00113542	0.0268586	27.4192	0.00318845	0.132024
SSPN	-11.3585	0.178957	0.43572	41.3712	0.00319605	0.132024
STARD13	-22.211	0.0030293	0.0477549	37.0611	0.00319716	0.132024
FBXL6	-0.484248	0.925497	0.964888	-25.2681	0.00321106	0.132121
CXCL14	-3.79868	0.185366	0.442061	14.0282	0.00322074	0.132121
C14orf119	-0.930215	0.95165	0.977562	74.8404	0.00321808	0.132121
RPS6KA5	-24.8734	0.0430537	0.221011	60.2608	0.00326417	0.132324
VGLL1	17.5287	7.22757e-05	0.00535328	-22.0482	0.00324138	0.132324
PFDN5	-9.52708	0.0103706	0.0968325	18.2904	0.00325773	0.132324
SDS	1.23682	0.883344	0.942419	-41.0471	0.00327532	0.132324
CASC5	27.8819	0.00387794	0.0559796	-47.6692	0.00323644	0.132324
PHOSPHO2	-22.3421	0.000945918	0.0241486	33.4599	0.0032711	0.132324
ITPR1	-8.18582	0.0472657	0.230994	20.2138	0.00327323	0.132324
SH3PXD2B	-4.86046	0.121838	0.361457	15.35	0.00328375	0.132379
CAMLG	-26.2947	0.00137541	0.0302024	40.6176	0.00329363	0.13249
PHLDB1	-23.5767	0.00454107	0.0617328	40.9084	0.00330892	0.132534
KNSTRN	9.01835	0.113198	0.350687	-27.8034	0.00330638	0.132534
ZBTB1	-12.155	0.226706	0.486823	48.9687	0.00334206	0.133348
ADRA2A	-4.19367	0.101771	0.334188	12.5042	0.00334353	0.133348
DGAT1	7.9768	0.345989	0.593885	-41.1512	0.00337082	0.133573
ACTA2	-11.5408	0.010033	0.0957681	21.9813	0.00337258	0.133573
KLHL5	5.90251	0.201203	0.459383	22.4723	0.00337779	0.133573
LDOC1L	-16.3407	0.0168764	0.128591	33.4877	0.00337525	0.133573
COL6A2	-8.01511	0.255225	0.515336	34.2071	0.00343161	0.135129
EME1	4.55967	0.450573	0.674048	-29.3155	0.00342974	0.135129
TCF19	16.6369	0.00405467	0.0577713	-28.3934	0.0034482	0.135239
CNRIP1	-13.7182	0.115307	0.352589	42.3531	0.0034489	0.135239
EBF4	-10.2163	0.0170087	0.129052	20.8916	0.00348595	0.135595
LMNB1	11.9392	0.0738475	0.289348	-32.4793	0.00347865	0.135595
MREG	-8.16241	0.00210803	0.0389569	13.0337	0.00347601	0.135595
HIST1H2BJ	9.33432	0.00563244	0.0696684	-16.5011	0.00349108	0.135595
AHCYL1	-12.3145	0.0179084	0.133021	25.3747	0.00349431	0.135595
TAF10	-8.08171	0.0959673	0.325087	23.5681	0.00351349	0.135776
ZNF652	-8.25077	0.0052668	0.0668818	14.4647	0.00351352	0.135776
ZNF277	9.01959	0.203233	0.461898	34.3449	0.00352191	0.135819
SUCLG2	-2.57983	0.736459	0.859482	37.0433	0.00353285	0.13596
BDH2	-5.26983	0.592199	0.77077	47.5159	0.00356042	0.136739
TNS1	-14.7803	0.0554259	0.250187	37.4329	0.00358386	0.137357
SERPINA11	-11.2628	0.0245139	0.159315	24.3312	0.00360506	0.137886
SMC4	4.69692	0.147801	0.393791	-15.6903	0.00361804	0.1381
MMP2	-4.01395	0.096859	0.326437	11.6903	0.00364916	0.139003
PRPF19	-3.55049	0.610458	0.783308	33.5584	0.00366518	0.139187
RCBTB2	9.29207	0.388024	0.626024	51.8584	0.00367237	0.139187
XCL1	7.13926	0.490155	0.701698	-49.8148	0.00367636	0.139187
NOTCH2NL	-2.3943	0.42753	0.657283	14.5079	0.00373832	0.140961
ACADVL	-10.2468	0.038053	0.205932	23.8853	0.00373341	0.140961
PTPRG	-14.365	0.0288619	0.175918	31.7924	0.00374816	0.141047
RBL1	20.1768	0.00202928	0.0380669	-31.8054	0.00379922	0.142411
VPS36	-13.6035	0.286741	0.544211	61.3337	0.00379966	0.142411
ADAMTS2	-6.21833	0.0797834	0.300354	17.0817	0.00383419	0.14313
C22orf23	13.0546	0.117522	0.355634	-40.1039	0.00383081	0.14313
PIP	-1.26639	0.257072	0.517203	5.35932	0.00385909	0.143772
OSGIN2	-2.16007	0.748938	0.866137	-32.2743	0.00390368	0.144855
LYPD2	7.19994	0.200439	0.459173	-26.9573	0.00389913	0.144855
SLC52A2	8.25059	0.216911	0.476368	-31.9819	0.003948	0.145631
SCARB1	17.8994	0.00568456	0.0700345	-31.2711	0.00394506	0.145631
KRT18P55	0.227355	0.976125	0.989016	-36.2829	0.0039425	0.145631
VPS16	-0.287676	0.97347	0.988172	41.2935	0.00396055	0.145806
SLC9A8	12.291	0.172778	0.427366	-43.1479	0.00397001	0.145867
CNDP2	0.427695	0.949187	0.976174	32.014	0.00398859	0.146261
SPC25	6.55409	0.140274	0.383978	-21.2619	0.00400148	0.146446
IFT46	-14.2134	0.00509756	0.0658076	24.4811	0.00401227	0.146554
FAM47E	-0.313847	0.978975	0.989793	56.7478	0.00402791	0.146838
KNTC1	8.1152	0.0510361	0.239826	-19.9197	0.00405427	0.147511
RPP25L	2.15259	0.787462	0.888257	38.003	0.00407447	0.147957
SQLE	3.23237	0.40554	0.639794	-18.5002	0.00410403	0.148453
BICC1	-7.67055	0.188821	0.445889	27.8351	0.00410012	0.148453
DDX39A	9.81863	0.123571	0.363475	-30.4161	0.00412218	0.148821
PPM1G	23.1541	0.0096728	0.0940327	-42.9201	0.00416833	0.149231
IFT43	-27.0423	0.0150168	0.120244	53.2797	0.00415883	0.149231
VAV3	-11.2293	1.81961e-06	0.000606484	11.5645	0.00415273	0.149231
TTC8	-18.4843	4.22808e-05	0.00392622	21.9777	0.00417352	0.149231
ARHGEF37	-8.10476	0.265959	0.525164	34.6546	0.00416877	0.149231
FBLN5	-0.687264	0.820994	0.908053	14.4142	0.00418805	0.149465
FAH	-14.6413	0.00185753	0.0360733	22.6446	0.00420416	0.149468
RASSF6	-7.29217	0.598224	0.775515	65.6731	0.00420001	0.149468
DEPDC1	20.1214	0.00256463	0.043586	-32.0753	0.00421892	0.149708
SHQ1	-6.66118	0.45567	0.67758	42.3388	0.00425081	0.149984
COMMD1	-6.85374	0.457931	0.678971	43.7985	0.00423583	0.149984
ZHX1.C8ORF76	6.61937	0.318851	0.571594	-31.511	0.00424631	0.149984
SNAI2	-4.82554	0.171441	0.425242	16.756	0.00426983	0.150371
SRSF5	-13.6604	0.000936861	0.0240199	19.86	0.00430119	0.150643
MATN3	-5.27884	0.109916	0.345616	15.6851	0.00430179	0.150643
ATP6V1B2	2.81753	0.493777	0.704398	19.498	0.00429523	0.150643
HSPG2	-6.19683	0.126547	0.367797	19.2381	0.00434379	0.151222
GLUD1	-9.09837	0.00193127	0.0369263	14.072	0.00434545	0.151222
TUBA3E	-4.17897	0.307268	0.56172	19.3695	0.00435881	0.151222
PTPRM	-0.786045	0.88571	0.943579	25.8484	0.00434412	0.151222
SH3BGR	-2.16481	0.687941	0.830988	-25.4728	0.00435657	0.151222
SERPINA5	-2.26733	0.371281	0.613568	11.9823	0.00440514	0.152545
RAD21	0.72007	0.769375	0.877667	-11.582	0.00443942	0.152881
ASPH	-6.73391	0.0605054	0.26227	17.0104	0.00442977	0.152881
MAP3K14.AS1	9.86724	0.332854	0.583495	-48.1169	0.00443731	0.152881
IL12RB2	14.0031	0.00167533	0.0339814	-21.2973	0.00449808	0.153009
MRGBP	8.35318	0.230158	0.490287	-32.8405	0.0045087	0.153009
RPL11	-3.4615	0.362655	0.607597	17.9418	0.00446376	0.153009
SUSD3	-7.9454	3.15565e-05	0.00333419	9.22765	0.00449343	0.153009
SHCBP1	25.5936	0.000227253	0.0109758	-33.3638	0.0045003	0.153009
SLC6A9	11.9683	0.00795494	0.0851567	-21.4598	0.00450096	0.153009
XRCC2	14.4655	0.0433193	0.221603	-33.9161	0.00449973	0.153009
UHRF1	12.6044	0.0478663	0.23236	-30.1919	0.00447413	0.153009
ALG13	-19.2772	0.0128111	0.109437	36.7869	0.00452559	0.153026
TOM1L2	-25.1153	0.00070895	0.0206758	35.5108	0.00452561	0.153026
GGT5	-2.68725	0.75818	0.871555	41.0581	0.00454429	0.153103
FAM132A	4.30862	0.567772	0.755236	-35.4872	0.00454312	0.153103
LRIG1	-8.47508	0.00492192	0.0646182	14.3327	0.00458103	0.153697
MLF1IP	6.41813	0.263871	0.523396	-27.0302	0.0046031	0.153697
RACGAP1	6.16375	0.159717	0.409719	-20.654	0.00459697	0.153697
ATF7	-24.5776	0.00746638	0.0818843	43.6188	0.0046018	0.153697
SNORD9	-11.7395	0.0197644	0.140363	23.8691	0.00457131	0.153697
WIF1	13.9017	0.00485025	0.0642962	23.4533	0.00461336	0.153765
CILP	-2.31048	0.0793975	0.299909	6.21197	0.00462316	0.153817
OLFML3	-5.80848	0.0503287	0.238448	14.0096	0.00463391	0.1539
POR	15.2972	0.103311	0.336058	-44.1107	0.00476689	0.154423
TONSL	10.2661	0.176207	0.432069	-35.6724	0.00469204	0.154423
TAF2	1.15673	0.810182	0.901638	-22.5671	0.00470235	0.154423
TGFBR3	-7.0084	0.0598874	0.26097	17.5283	0.00474578	0.154423
CCDC176	-23.7937	3.03318e-05	0.00333419	27.3936	0.00477376	0.154423
HSD17B4	-8.39646	0.105454	0.339656	24.4172	0.00466837	0.154423
KIF20B	5.50711	0.533385	0.730795	-41.4673	0.00468797	0.154423
ESD	-5.06613	0.199799	0.458646	18.5529	0.00472003	0.154423
PIGK	4.96524	0.511262	0.715238	35.4023	0.00474891	0.154423
STOM	-4.87674	0.0729706	0.287705	12.7867	0.00476814	0.154423
ZBTB4	-16.8519	0.00223397	0.0405613	26.2017	0.00469211	0.154423
CNIH2	5.29788	0.369644	0.612954	-27.6677	0.00475754	0.154423
RPL14	-6.81985	0.0767573	0.295255	18.1373	0.00471211	0.154423
DEFB115	9.37119	0.137378	0.381366	-29.6273	0.00474256	0.154423
CHURC1	-26.6314	0.00808503	0.0861342	47.6424	0.00468068	0.154423
CCNE2	-0.0897679	0.987942	0.994067	-27.7715	0.00479425	0.154818
FCF1	-8.47091	0.405152	0.639434	47.6046	0.00481488	0.154948
IL21	11.9226	0.268653	0.527001	-50.4708	0.00480886	0.154948
PLK4	13.453	0.0101162	0.0961317	-24.6852	0.00482639	0.155051
SLC29A4	17.4186	0.00982909	0.0948113	-31.8205	0.00485453	0.155687
POLA2	17.8684	0.0141812	0.116348	-34.3161	0.00486878	0.155876
HDHD2	-9.98456	0.144724	0.390076	32.0473	0.00488311	0.156067
MEST	-4.91771	0.22426	0.484188	18.8921	0.00495639	0.156541
GTSE1	12.0233	0.000774094	0.0216344	-16.9551	0.00493402	0.156541
KIAA0247	-8.56939	0.0481993	0.233249	20.3228	0.00496245	0.156541
POLI	-22.7451	0.00149828	0.0317341	33.8651	0.00498016	0.156541
ABHD14B	-16.0584	0.00141422	0.0307054	23.8033	0.00495135	0.156541
ACADL	2.0642	0.670418	0.820343	22.6083	0.00494096	0.156541
CENPN	21.1955	1.71887e-05	0.00243051	-23.6035	0.00498181	0.156541
ABLIM3	-10.1238	0.00376097	0.0549663	16.4755	0.00497852	0.156541
FCGR3A	5.97102	0.133902	0.377339	-18.6228	0.00495002	0.156541
PCDHAC1	10.2902	0.117607	0.355719	-30.7641	0.00492897	0.156541
FAM114A2	-25.7385	0.0129511	0.110275	48.6217	0.0050275	0.157182
POSTN	-4.03027	0.0124589	0.107412	7.56947	0.00504431	0.157182
RPS3	-3.6094	0.217009	0.476471	13.626	0.00503803	0.157182
F2R	-7.76997	0.00337415	0.0512855	12.4859	0.00503785	0.157182
LRP10	-17.3513	0.0373202	0.20419	38.9995	0.00504036	0.157182
TMEM161B	-22.9198	2.3815e-05	0.00294164	25.8848	0.00507665	0.157664
UBTD2	-24.5253	0.000107575	0.00699611	30.0936	0.00507592	0.157664
RPLP1	-7.04497	0.0286545	0.175111	15.0585	0.00509919	0.157931
RRH	0.986328	0.890366	0.94607	-33.2247	0.0051022	0.157931
NOSTRIN	-8.36355	0.00127335	0.0287042	12.2326	0.00514256	0.158917
RBM5	-18.0931	0.000811743	0.0220462	25.4585	0.00520401	0.160389
XBP1	-6.36177	0.000321369	0.0135098	8.35379	0.00520736	0.160389
FAS	3.63764	0.364059	0.608706	18.5784	0.00523302	0.160913
C20orf27	14.1247	0.0584613	0.258267	-34.7261	0.00526262	0.161557
SNX8	34.7631	2.35898e-05	0.00293536	-39.0285	0.00532711	0.161654
MCM3	14.1248	0.0341648	0.195609	-31.0264	0.00532129	0.161654
TRIM25	6.84796	0.442581	0.66878	-41.2521	0.00531872	0.161654
UBL3	-13.874	0.004164	0.058835	22.6504	0.00532941	0.161654
TADA2B	-24.6691	0.000511138	0.0172714	33.4009	0.00533505	0.161654
C1orf100	13.2051	0.0335368	0.193695	-28.9144	0.00530713	0.161654
TRHR	2.87062	0.717988	0.848718	-36.7581	0.00529604	0.161654
ITGBL1	-4.06171	0.298711	0.555101	18.1015	0.00529459	0.161654
FBXL3	-14.3011	0.00995693	0.0953184	25.8814	0.00535686	0.162052
EIF3B	14.6859	0.111687	0.348302	-42.7848	0.00536989	0.162183
NID1	-7.86096	0.0114915	0.102725	14.4898	0.0053963	0.162515
GIT2	4.5367	0.662556	0.816298	47.9765	0.0053983	0.162515
SLCO2A1	-6.41843	0.292565	0.549923	28.1699	0.00541828	0.162604
TMEM106A	-8.38548	0.282911	0.540762	36.0755	0.00541867	0.162604
PLSCR4	-0.0464835	0.993944	0.996745	28.2226	0.00545036	0.162951
THY1	-4.97262	0.123373	0.363475	14.9263	0.00545264	0.162951
METTL7A	0.622432	0.879456	0.940841	18.9123	0.00545644	0.162951
DYNC1I2	-6.18442	0.0379711	0.205608	13.8053	0.00551617	0.164086
TXNDC15	-10.1436	0.0631182	0.267403	25.2501	0.0055208	0.164086
TMX3	9.14041	0.491995	0.703201	61.2702	0.00551025	0.164086
SYTL3	26.9836	0.000613292	0.0190785	-36.8881	0.00553123	0.164134
CUL2	20.6751	0.045997	0.227799	-47.9272	0.00556269	0.164806
PDGFRB	-19.2241	0.00145358	0.031293	28.163	0.00561066	0.165964
MYH6	9.94884	0.130827	0.373268	-30.3247	0.00565335	0.166962
CDH11	-6.84215	0.0245923	0.159674	14.0725	0.00566916	0.167164
COL18A1	-10.2971	0.0343455	0.195818	22.472	0.00568131	0.167258
EPN3	-11.5796	0.0312285	0.184806	-24.8155	0.00570904	0.167546
PLEKHH1	-6.87977	0.123091	0.363253	20.5271	0.0057088	0.167546
NEK2	13.8423	0.0238981	0.15665	-28.3011	0.0057256	0.167605
OR4S1	7.24035	0.207304	0.466366	-26.3732	0.00572901	0.167605
ABCC8	-12.0536	0.0688842	0.278839	30.5032	0.00574647	0.167853
SCAND3	17.9963	0.0539811	0.247528	-43.0117	0.00575617	0.167873
LRRC14	-0.847355	0.93516	0.968633	-47.6843	0.00577319	0.168107
SLC38A2	-6.03479	0.142882	0.387276	18.9139	0.00578535	0.168199
CHRAC1	2.82359	0.503303	0.71087	-19.3113	0.00581386	0.168503
AMPD3	18.6681	0.0156226	0.122829	35.6376	0.00581234	0.168503
PLEKHG6	24.9154	0.000195902	0.0100454	-31.231	0.00584562	0.16916
SLC44A4	-10.1394	1.59808e-05	0.0023395	11.0333	0.00591503	0.169422
CDC45	23.6897	0.000664405	0.0199055	-32.3283	0.0059241	0.169422
DNM1	-9.39862	0.043931	0.223109	21.4247	0.00592325	0.169422
KIF23	12.759	0.0134017	0.112423	-23.7813	0.00589899	0.169422
EMP3	3.05452	0.573789	0.758123	24.793	0.00593635	0.169422
NFIA	-5.49789	0.0736985	0.289113	14.1063	0.0059001	0.169422
SLITRK6	-4.37043	0.0323984	0.189447	9.38951	0.00592195	0.169422
FAM19A3	10.9088	0.0943471	0.323058	-29.8862	0.00593215	0.169422
GRM3	15.5891	0.0969302	0.326535	-43.0973	0.00586433	0.169422
LRCH1	-16.4596	0.135285	0.378827	50.4367	0.00595994	0.169835
HTRA1	-4.74333	0.00881338	0.0899944	8.34475	0.00597152	0.169906
RCHY1	-16.2287	0.192681	0.450393	56.9394	0.00598752	0.170102
TMEM104	20.0607	0.0425534	0.220016	-45.3639	0.00600094	0.170224
PPARD	34.0994	0.000698866	0.0205665	-46.6097	0.00604235	0.171139
ASPM	18.7584	2.55165e-05	0.00309263	-20.8311	0.00606257	0.171323
GNG11	-3.96172	0.494877	0.705159	26.4323	0.00607782	0.171323
ZNF473	6.21897	0.460398	0.680467	-38.3651	0.00608555	0.171323
DAB2	-3.52284	0.389705	0.627567	18.6597	0.00607695	0.171323
PHC1	-0.132883	0.985565	0.993013	33.3942	0.00612351	0.171762
XPR1	-11.097	0.0916088	0.319186	30.0327	0.00613428	0.171762
PAQR6	2.24249	0.742969	0.862701	-31.1037	0.00611475	0.171762
CCNDBP1	-18.4627	0.00996336	0.0953184	32.8947	0.00613798	0.171762
SURF2	6.96211	0.417522	0.649043	-39.0612	0.00615542	0.171992
GLCE	-8.86067	0.0139273	0.11482	16.5179	0.00617427	0.172261
TMEM63C	-10.5617	0.0986647	0.3295	29.1656	0.00618733	0.172368
CCHCR1	20.3324	0.0191071	0.137694	-39.7048	0.00622297	0.173102
OSR1	-3.11281	0.603074	0.778949	27.1733	0.00623353	0.173138
CENPM	11.6934	0.120938	0.360271	-34.2994	0.0062917	0.174235
COLEC11	13.9136	0.139211	0.38307	-42.7941	0.00628371	0.174235
FBLN1	-4.79763	0.278255	0.535646	20.0764	0.00633056	0.174854
ARHGAP39	-13.3775	0.0156149	0.122822	-25.2812	0.00633279	0.174854
NUP85	-1.92814	0.737218	0.859588	-26.0195	0.00635305	0.175155
TREM1	7.10931	0.248747	0.509252	-27.9454	0.00638371	0.175481
SRR	-6.0521	0.541321	0.736251	44.8569	0.00638324	0.175481
GMPR	13.4997	0.0115978	0.103476	-24.4285	0.00639493	0.175532
HECTD3	-11.4766	0.130549	0.372869	34.4307	0.00643659	0.176312
KANK2	-15.3082	0.00181573	0.0355247	22.5133	0.00644227	0.176312
ZMYND12	3.52122	0.666476	0.818406	36.9216	0.00646522	0.17659
PHGDH	9.73196	1.70265e-05	0.00242595	-10.5072	0.00649121	0.17659
MXRA5	-3.64354	0.0944715	0.323133	9.88162	0.00648588	0.17659
IGDCC4	1.40104	0.863949	0.932463	36.914	0.00650621	0.17659
WDR55	-14.5675	0.118423	0.35674	42.2879	0.00648859	0.17659
PAPPA.AS1	-11.7242	0.0821297	0.303615	30.5839	0.0065092	0.17659
MAP2K4	-6.81868	0.139992	0.383676	20.9112	0.00654795	0.177384
ZFP41	-4.47124	0.565205	0.75327	-35.0347	0.00663188	0.177447
FOSL2	-3.85053	0.337477	0.587265	18.086	0.00669745	0.177447
COL5A3	-7.31765	0.130917	0.373363	21.8674	0.00670594	0.177447
NEIL3	14.2992	0.00827092	0.0868261	-24.6629	0.00659801	0.177447
HIST1H1D	6.15969	0.0718967	0.285933	-15.4762	0.00668685	0.177447
ADRM1	6.15691	0.214881	0.474621	-22.3969	0.00666983	0.177447
TMEM66	-4.1734	0.210894	0.470179	15.0589	0.00663836	0.177447
ADAM10	-6.95989	0.467005	0.68506	43.0877	0.00669156	0.177447
NFIC	-19.6489	0.0010544	0.0258611	27.4821	0.00658871	0.177447
CKB	-1.36967	0.65366	0.810077	13.7342	0.00671191	0.177447
CX3CR1	-6.67467	0.0879339	0.312775	17.6962	0.00663254	0.177447
SLC30A1	-4.39013	0.204691	0.463491	15.6273	0.00663826	0.177447
C4orf32	-9.01436	0.0619027	0.265003	21.8889	0.00656593	0.177447
FANCB	5.30214	0.565317	0.753365	-41.5177	0.00668497	0.177447
NRARP	3.78909	0.444596	0.669901	-22.3193	0.00669683	0.177447
MROH6	1.6763	0.705744	0.841076	-19.9916	0.00665854	0.177447
LOC100288162	8.57111	0.116426	0.354657	-24.6851	0.00662644	0.177447
KCTD21	-10.3711	0.0715224	0.285006	26.0072	0.00672153	0.17745
ARL6IP5	2.9231	0.471634	0.688115	18.2654	0.00675398	0.178055
POLR2K	-2.47588	0.479488	0.693609	-15.7326	0.0068102	0.179284
PIK3R1	-6.34446	0.0354251	0.198442	13.6178	0.00687651	0.180775
ITGA10	-4.17313	0.653507	0.809944	41.6555	0.00694381	0.181192
TTC19	-7.09681	0.136095	0.380044	21.3427	0.00710059	0.181192
MCM2	14.2209	0.0940149	0.322513	-38.1632	0.00700315	0.181192
PABPN1	-12.7246	0.0084865	0.0880866	21.8149	0.0071278	0.181192
RAD51AP1	25.9029	0.000331593	0.0137537	-32.9045	0.0070451	0.181192
EFHD1	-6.98093	0.00045992	0.0164452	9.08514	0.0069981	0.181192
RECK	-8.61305	0.385511	0.624452	44.4665	0.00700106	0.181192
HJURP	18.1356	0.00148445	0.0316676	-25.8943	0.00708687	0.181192
SNAI1	24.2966	0.000601594	0.0188938	-32.3045	0.00692067	0.181192
DLGAP5	29.5494	0.000208801	0.0103166	-36.3609	0.00707745	0.181192
PRRG1	21.5345	0.02607	0.165847	-43.5427	0.00712356	0.181192
PSMB7	26.4963	0.00938552	0.0923949	-46.0996	0.00701914	0.181192
LEF1	-6.63716	0.0263941	0.166885	13.4649	0.00705397	0.181192
PPP3CA	-3.85085	0.27971	0.537174	15.9288	0.0071522	0.181192
EDNRA	-12.9107	0.00174606	0.0347865	18.6974	0.00710956	0.181192
PSD3	-6.52084	0.0339808	0.195095	13.8684	0.00695243	0.181192
FAM160A1	15.736	0.00485365	0.0642962	-25.3056	0.00699636	0.181192
STX8	-9.54389	0.251235	0.511541	37.1944	0.00716418	0.181192
NBEA	-21.5127	0.0220854	0.150282	42.4098	0.00698026	0.181192
CD248	-6.20062	0.270244	0.528477	25.1685	0.00710741	0.181192
TMEM9B	-18.5013	0.000796037	0.0219616	25.0572	0.00711703	0.181192
ZDHHC13	12.184	0.0230272	0.153876	-24.1414	0.00708492	0.181192
MUC1	-5.41015	0.0102801	0.0966232	9.52344	0.00703336	0.181192
ACADSB	-9.63165	0.000400595	0.0149542	12.4238	0.00693379	0.181192
HSD17B11	-6.24787	0.262018	0.521496	24.9053	0.00716415	0.181192
FLJ45445	4.37195	0.266753	0.525816	-17.6281	0.00707208	0.181192
C16orf3	8.60021	0.188732	0.445852	-29.2855	0.0071465	0.181192
C4orf52	9.49484	0.4102	0.642635	51.6333	0.00701608	0.181192
SNX5	12.2126	0.0448743	0.224914	27.3245	0.00719049	0.181366
SGPP1	1.03177	0.85454	0.926526	25.1077	0.00718396	0.181366
TUBA4A	32.0726	5.86092e-05	0.00477703	-36.4528	0.00723404	0.182218
DCD	3.11289	0.332082	0.583122	14.308	0.00730731	0.183568
FBXO45	2.73524	0.748881	0.866137	-38.0491	0.00730009	0.183568
AJUBA	3.73242	0.67732	0.824726	39.9069	0.00735865	0.184361
SLC25A6	-5.94748	0.421773	0.652175	32.9647	0.00735454	0.184361
FBLN2	1.42465	0.81185	0.902512	26.5975	0.00741661	0.185564
BNC2	-13.3115	0.0898596	0.316154	35.0133	0.00744118	0.185681
HIST3H2A	3.19735	0.566772	0.754766	-24.8077	0.00743834	0.185681
MAP1B	0.144859	0.976123	0.989016	21.4854	0.00747974	0.185771
SPATA6	-26.1693	0.000331581	0.0137537	33.0021	0.00747839	0.185771
SYCE2	16.7362	0.02448	0.159261	-33.2873	0.00746832	0.185771
AKR7A3	-7.24222	0.0112126	0.101201	12.8002	0.0074846	0.185771
LRP8	16.8324	0.000327124	0.0136594	-21.1903	0.00752759	0.18659
BCKDHB	-20.0265	0.0436513	0.222671	44.2837	0.00755623	0.187052
CPA3	-5.83786	0.00609089	0.0728759	9.54091	0.00757965	0.187383
DCTD	-10.3472	0.12943	0.371094	30.3317	0.00761221	0.187939
RNASE2	14.2135	0.127153	0.368526	-41.4051	0.00763382	0.188224
LIMA1	-10.9877	0.00396927	0.0567863	17.0983	0.0076532	0.188242
CPEB2	-9.56456	0.000803618	0.0219832	12.8486	0.00765474	0.188242
DNMT3B	22.8063	0.00645481	0.0749714	-37.4493	0.00771039	0.188979
CHRD	-11.3374	0.0414531	0.215853	24.7509	0.00769967	0.188979
SNRNP70	-20.6547	1.49812e-05	0.00230675	21.6944	0.0077419	0.188979
ZNF750	28.2434	0.0164429	0.126491	-52.495	0.00774545	0.188979
ZNF655	-13.1831	0.0012017	0.0277004	18.2881	0.00772033	0.188979
TMEM75	-0.905747	0.862496	0.931464	-23.1212	0.00773167	0.188979
VCAN	-3.83919	0.123419	0.363475	11.0457	0.00779726	0.189934
FAP	-5.92189	0.0230161	0.153876	11.5906	0.00782583	0.189934
MSI1	3.90586	0.47077	0.687701	-23.9291	0.00781659	0.189934
DCTN3	-3.88879	0.604319	0.779807	33.1432	0.00782195	0.189934
PSMD12	1.58411	0.66873	0.819632	-16.3449	0.00783547	0.189934
PIF1	22.3187	0.00167677	0.0339814	-31.8146	0.00785032	0.190047
EPB41L4A.AS1	-12.2121	0.0757816	0.293287	30.4844	0.00786904	0.190253
PMS2CL	-1.42277	0.856339	0.92739	-34.6398	0.00792683	0.191403
LEMD1	4.51001	0.419644	0.650587	-24.6339	0.00798002	0.192438
CALCOCO1	-21.8075	0.00143514	0.0309675	30.5504	0.00807435	0.193712
USP13	4.21051	0.526705	0.726388	-29.2746	0.00805329	0.193712
GREB1L	-7.34747	0.0110308	0.10019	12.8397	0.00805837	0.193712
FZD1	3.38872	0.347784	0.595178	15.8944	0.00806548	0.193712
SPTLC2	-16.6868	0.000115938	0.00733551	19.441	0.00816425	0.194716
KCNQ4	10.2505	0.0854614	0.30806	-26.2999	0.00813971	0.194716
SCUBE2	-5.52262	1.10916e-05	0.00189338	5.68221	0.00815067	0.194716
EIF1AD	18.7119	0.0658485	0.272501	-44.9095	0.00815007	0.194716
MRFAP1	-8.91299	0.00619386	0.0734338	14.4604	0.00816839	0.194716
PSEN1	-18.6544	0.00730887	0.0807766	30.8623	0.00818582	0.194883
IKBKB	-13.2035	0.000374365	0.0144669	16.5932	0.00823898	0.195752
FAM122A	-12.0645	0.272513	0.530485	48.3104	0.00824328	0.195752
SKA1	24.9258	0.000693417	0.0204465	-32.7652	0.00829974	0.195875
HOXC13	-6.64329	0.293191	0.550124	-27.7421	0.00829904	0.195875
CHEK1	21.6119	0.00104206	0.0257276	-29.371	0.00826825	0.195875
GPX8	-5.61897	0.206781	0.465914	19.5541	0.00829023	0.195875
PCF11	-14.7334	0.0147081	0.118898	26.7056	0.00830094	0.195875
RPS14	-12.4385	0.0772024	0.295906	30.9734	0.00833826	0.196507
KCNK6	-9.79725	0.0375558	0.204544	20.7538	0.0083836	0.197102
PCNX	-28.9731	0.0051634	0.0662826	45.8808	0.00838462	0.197102
LILRA6	8.57331	0.158593	0.40807	-26.6206	0.00857158	0.197517
TOMM34	20.0846	0.0130093	0.110674	-35.6528	0.00852263	0.197517
SNX1	-12.7319	0.0200791	0.141746	24.0984	0.00856988	0.197517
DGKD	-19.2021	6.2296e-05	0.00496904	21.4716	0.00848113	0.197517
SLC22A17	-13.99	0.0393664	0.209728	29.8319	0.00855851	0.197517
ZFP106	-23.0337	0.0162341	0.125661	42.2525	0.00847399	0.197517
RANGRF	-3.0914	0.6313	0.795465	28.1441	0.00852361	0.197517
GRP	-7.3464	0.0222278	0.150796	14.1454	0.00851909	0.197517
MFSD6	0.194409	0.974419	0.988406	26.4874	0.00850237	0.197517
SYNC	-17.2065	0.023936	0.15665	33.5673	0.00846318	0.197517
MXRA8	-9.55245	0.00104131	0.0257276	12.923	0.00856786	0.197517
IGFBP6	-9.55714	0.0795587	0.300175	23.9446	0.00845131	0.197517
TSEN54	-3.05826	0.668284	0.819398	-31.1816	0.00851919	0.197517
ECI2	-13.2309	0.125364	0.366013	37.839	0.00852187	0.197517
LOC284751	12.1329	0.0346987	0.196197	-25.3	0.00842258	0.197517
GRID2IP	8.65037	0.318594	0.571468	-37.915	0.00856425	0.197517
ZSCAN30	-15.2924	0.146717	0.391999	46.1038	0.00862077	0.198405
C2	26.1034	0.000281565	0.0125427	-31.957	0.00866437	0.198674
TSHZ3	-6.75576	0.510473	0.715045	44.7766	0.00865557	0.198674
ALYREF	11.8655	0.00442032	0.0610247	-18.3968	0.00864677	0.198674
NCAPG2	18.6349	0.0502766	0.238448	-41.7205	0.00868106	0.198812
SRSF6	-11.0168	0.00637997	0.07478	17.7893	0.00871818	0.199418
PCYT2	12.4593	0.184539	0.441182	-40.9904	0.00873714	0.199607
RIBC2	3.40657	0.619582	0.787529	-29.8579	0.00880347	0.200876
LSR	18.8208	0.000986691	0.0248873	-25.2519	0.00882832	0.200952
OR4C3	8.79991	0.160241	0.410838	-27.3321	0.00882024	0.200952
PTPN18	-4.16452	0.507543	0.713427	27.3331	0.00885404	0.201047
SLC52A3	2.48699	0.699161	0.83771	-27.9785	0.00885128	0.201047
RABL2B	-9.84156	0.00208921	0.0388744	14.0879	0.00891968	0.202181
TRIB3	6.1468	0.398375	0.633543	-31.6241	0.00895326	0.202181
RPS15	-14.4323	0.0840684	0.30638	36.4225	0.00895529	0.202181
OR52N2	12.4231	0.112222	0.349214	-34.0799	0.00894968	0.202181
NACA	-5.93085	0.0920482	0.319524	15.3444	0.00895813	0.202181
LRRC32	-15.4365	0.0026792	0.0443525	22.6042	0.00900764	0.202808
ZNF274	4.30907	0.619262	0.78733	-37.624	0.00900622	0.202808
KCTD3	-10.7568	9.97545e-05	0.00655605	12.2627	0.00902588	0.202974
CCNL2	-17.4992	0.00289213	0.0462738	25.8048	0.00904964	0.203263
GSN	-4.96029	0.436754	0.664151	27.6599	0.0090767	0.203626
UBALD2	10.7567	0.0108355	0.0989949	-18.4635	0.00910829	0.203844
EEF1G	-3.02976	0.356758	0.602777	14.2571	0.00910313	0.203844
HS6ST3	-6.13627	0.429843	0.659462	-33.6838	0.00912773	0.204035
CRK	9.69857	0.190445	0.447858	32.1285	0.00918605	0.204603
ZADH2	-11.0791	0.0680775	0.277018	26.4054	0.00917693	0.204603
HIST1H2BL	0.478593	0.885843	0.943629	-14.4221	0.00918247	0.204603
SETBP1	-13.3408	0.00411244	0.0583716	20.3591	0.00920652	0.204815
P2RX7	16.5466	0.0394673	0.209782	-34.9357	0.00928468	0.206308
PDLIM1	-3.55082	0.316906	0.570345	15.3417	0.00932355	0.206347
SNED1	-12.3352	0.0325897	0.190149	25.1029	0.0092991	0.206347
LRRC15	-2.30074	0.382043	0.621857	11.3762	0.00933068	0.206347
MC5R	7.89462	0.305628	0.559653	-33.3297	0.00931566	0.206347
E2F3	13.112	0.0230669	0.153986	-25.1019	0.0093467	0.206457
NUDT1	17.0471	0.0382711	0.206555	-35.7098	0.00941725	0.207438
RERE	-14.9235	0.0134487	0.112579	26.2751	0.00942444	0.207438
GREB1	-8.78767	0.0001415	0.00825342	10.1768	0.00942142	0.207438
LRP1	-15.315	0.0793641	0.299909	37.7952	0.00946231	0.207647
NUMB	-13.8889	0.0704095	0.282622	33.2393	0.00947691	0.207647
TRIM65	7.45403	0.27087	0.528992	-29.2169	0.00948959	0.207647
ENPP1	-11.5474	0.000861368	0.0228603	15.1826	0.00947947	0.207647
RNF148	-8.49185	0.241606	0.501235	31.3177	0.00945943	0.207647
KRT31	-0.374129	0.950491	0.976976	-25.9433	0.00952783	0.208133
MESP1	9.02819	0.131701	0.374496	-25.8733	0.0095341	0.208133
CREBL2	-8.98209	0.15799	0.407333	27.4663	0.00954896	0.208211
DNAJC1	-6.97083	0.0501476	0.237987	15.4057	0.00955996	0.208211
ZBP1	16.2737	0.000197234	0.010086	-19.191	0.00964045	0.208746
RSL24D1	-16.5081	0.00599189	0.0721101	26.134	0.00960138	0.208746
HNMT	-8.413	0.27132	0.529274	32.9391	0.0096399	0.208746
CTDSP2	-15.7776	0.0117181	0.104003	27.1712	0.00963809	0.208746
MBNL1.AS1	13.784	0.073906	0.289376	-33.3321	0.00960778	0.208746
CASD1	-4.57424	0.155339	0.403591	13.8746	0.00967833	0.208839
NKD2	-4.6914	0.238776	0.498073	17.1486	0.00967253	0.208839
MSRB3	-11.6561	0.0137704	0.114018	20.5231	0.00966912	0.208839
H2AFZ	8.28107	0.0128917	0.109874	-14.4396	0.00969715	0.209004
PUF60	-0.585252	0.875531	0.939022	-16.0384	0.00975456	0.209576
PRDM2	-12.5262	0.0991657	0.330069	32.7411	0.00975737	0.209576
HERC5	10.6685	0.0985458	0.32945	-27.8381	0.00974857	0.209576
MSL3P1	15.8464	0.0142181	0.116549	-27.9905	0.00977265	0.209663
SOCS2	-3.73624	0.178276	0.434685	11.94	0.0097974	0.209952
RBM4	-8.07854	0.0657918	0.272399	18.9008	0.00992728	0.210024
TNC	-0.190606	0.926061	0.965263	8.79221	0.00995967	0.210024
DGAT2	18.9029	0.000349736	0.014023	-23.0753	0.00995224	0.210024
SMARCA2	3.13553	0.552763	0.743537	22.623	0.00995825	0.210024
SNAP23	-7.62475	0.0814943	0.302661	18.8508	0.00984475	0.210024
ZNF423	-13.5004	0.170992	0.424773	42.3571	0.00991726	0.210024
NEK6	-3.25172	0.602508	0.778544	26.7667	0.00987948	0.210024
TBC1D14	-10.567	0.182489	0.438939	34.0511	0.00989561	0.210024
CHRM3	13.9356	0.00486603	0.0644146	-21.4472	0.00993921	0.210024
CH25H	-5.37181	0.349026	0.596136	24.5997	0.00992174	0.210024
FBXO38	-35.7436	0.0124939	0.107628	61.8337	0.00996308	0.210024
NXF1	-7.53661	0.0859187	0.309112	18.8733	0.00994729	0.210024
DTWD2	-24.949	0.00914546	0.0914308	41.4426	0.00987589	0.210024
ZNF530	5.52406	0.494427	0.704879	-34.6591	0.00990028	0.210024
SAPCD2	12.8587	0.0339965	0.195125	-26.1348	0.00997562	0.210024
LGALS8.AS1	0.680046	0.925476	0.964888	-31.1131	0.00998079	0.210024
NADSYN1	-8.80003	0.219941	0.479468	30.7645	0.00999556	0.210098
PILRA	18.0028	0.0344751	0.195988	-36.6609	0.0100282	0.210268
DHX32	-1.12497	0.79275	0.891268	18.3168	0.0100154	0.210268
ADCY4	-3.18614	0.61522	0.785222	27.1171	0.0100374	0.210268
LRFN1	3.67371	0.573008	0.757888	-27.8817	0.0100496	0.210286
ZMAT3	-13.4125	0.1317	0.374496	38.1639	0.0100699	0.210475
SMOC2	-4.82141	0.0745498	0.291018	11.6099	0.0100906	0.210673
SIPA1L1	-28.683	0.00770292	0.083493	46.4741	0.0101226	0.211105
OFD1	-7.74861	0.273925	0.531698	30.2897	0.0101682	0.211218
GRAMD3	11.7736	0.108702	0.344354	31.4546	0.0101734	0.211218
NSMCE2	-2.46965	0.605597	0.780662	-20.4305	0.01015	0.211218
OR5B21	13.9148	0.0351389	0.197858	-28.3929	0.0101513	0.211218
MAGEE1	1.81786	0.857411	0.928281	-43.1852	0.0101846	0.211218
BMP1	-0.198097	0.977958	0.989591	30.584	0.0102283	0.211654
TMEM119	-1.03386	0.840349	0.919925	21.8949	0.0102233	0.211654
CLSPN	16.677	0.0331516	0.192203	-33.6005	0.0102853	0.212597
OR1L8	8.22969	0.183428	0.439873	-26.4333	0.0103078	0.212826
MKI67	10.7074	0.00163301	0.0334578	-14.7001	0.010329	0.212838
ICT1	1.10486	0.846591	0.922736	-24.3293	0.0103312	0.212838
POLR2A	-12.3623	0.0132594	0.111653	21.4509	0.0103713	0.213202
ENTPD5	-12.2631	0.000338862	0.0138399	14.8535	0.0103823	0.213202
MGC39545	-6.02404	0.601606	0.777792	-49.1409	0.0103831	0.213202
SCNN1A	-8.07528	0.00201762	0.0379244	11.2895	0.0104272	0.213671
AKAP12	-14.1619	0.00710553	0.0794618	22.6161	0.0104808	0.213671
PDGFRA	0.777881	0.897949	0.95018	25.7876	0.0104861	0.213671
FAM124A	7.84255	0.368981	0.612343	-37.1773	0.0104501	0.213671
ALCAM	-6.69379	0.00578509	0.0708057	10.4345	0.0104671	0.213671
TSNARE1	4.61595	0.551374	0.742816	-32.9795	0.0104451	0.213671
RNF213	1.9195	0.677852	0.824759	-19.6588	0.0104564	0.213671
MAN1A1	-1.92435	0.610576	0.78336	16.0537	0.0105773	0.214446
NME5	-14.623	0.000367117	0.0143352	17.7671	0.0105815	0.214446
ESPL1	10.6757	0.187707	0.444421	-34.5026	0.0105816	0.214446
RTP4	12.7807	0.00860454	0.0887313	-20.8799	0.0105585	0.214446
SUMF1	-20.0523	0.0799556	0.300556	48.879	0.0105483	0.214446
CNN2	1.41752	0.732712	0.857865	17.57	0.0108483	0.215184
IP6K2	-15.9757	0.00150395	0.0317907	21.624	0.0108716	0.215184
MCM6	21.9041	0.000667373	0.0199624	-27.7994	0.0106366	0.215184
C1QTNF3	-8.66124	0.0403386	0.212724	18.0151	0.0107525	0.215184
BNIP3L	-7.4083	0.0408438	0.214625	15.4318	0.0108336	0.215184
VIPR1	-22.4065	0.00119531	0.0276461	29.7321	0.010863	0.215184
RPL22	-5.66965	0.123372	0.363475	15.6426	0.0107842	0.215184
ENY2	1.31032	0.735704	0.859245	-16.4348	0.0108354	0.215184
DUSP4	-3.72462	0.0206908	0.144425	6.8859	0.0106528	0.215184
CSTL1	17.7053	0.0679935	0.277018	-41.3316	0.0107225	0.215184
CSN1S1	-1.64766	0.712763	0.845754	18.9671	0.0107584	0.215184
PLXNA3	1.42336	0.795868	0.893311	-23.3301	0.0107052	0.215184
RGS8	9.35867	0.252424	0.512843	-34.6988	0.0107991	0.215184
GABBR2	18.7188	0.0182657	0.134224	-33.8852	0.0107683	0.215184
DSCC1	10.4845	0.143418	0.388125	-30.4446	0.0107982	0.215184
STON2	-12.0509	2.6953e-05	0.0031788	12.4945	0.0107359	0.215184
SORD	-10.281	0.00858255	0.0886686	16.7666	0.0106721	0.215184
EEF1A1	-8.42689	0.207041	0.466135	28.3305	0.0108618	0.215184
TUBBP5	0.104423	0.991609	0.995876	-42.1016	0.0106949	0.215184
CLMP	-4.72258	0.426987	0.656836	25.1838	0.0108553	0.215184
HPSE	24.0941	0.00637248	0.07478	-37.9014	0.0106434	0.215184
PGPEP1L	8.63173	0.288129	0.545433	-34.4461	0.0108599	0.215184
UNC13D	16.6125	0.0313308	0.185177	-32.835	0.0109825	0.216917
TIPARP	-13.9142	0.00104944	0.0258125	18.233	0.0109915	0.216917
HTR1F	4.00047	0.514353	0.717626	25.9355	0.010994	0.216917
AQP3	-1.42008	0.616511	0.785861	11.9812	0.0110149	0.2171
MICAL2	-12.7715	0.00144068	0.0310511	17.1811	0.0110628	0.217813
FOLR4	15.2064	0.0130407	0.11079	-26.0913	0.0110833	0.217987
ZNF506	0.710376	0.906343	0.954415	25.4699	0.0111206	0.218261
ATP5G2	-11.7107	0.00124587	0.0283241	15.5475	0.0111096	0.218261
MYH11	-2.29777	0.643455	0.803189	20.9435	0.011133	0.218274
HSF1	-1.23842	0.877259	0.939565	-33.767	0.0112629	0.218525
PARP3	-14.8325	0.0574539	0.255662	33.0928	0.0111724	0.218525
LAMB1	-8.36251	0.0414012	0.215853	17.3791	0.0112459	0.218525
CCRL2	16.7948	0.0187625	0.136107	-30.3471	0.0112569	0.218525
KDM4B	-20.9233	3.4149e-06	0.000892982	19.6017	0.0112437	0.218525
RAB2B	-12.3814	0.187351	0.443906	39.6805	0.0111972	0.218525
CEP55	11.8676	0.000193369	0.00997028	-13.697	0.0112264	0.218525
RASGEF1B	20.2606	2.97544e-05	0.00332554	-20.9912	0.0112087	0.218525
SEPT11	-3.11144	0.48658	0.698877	18.8636	0.0111826	0.218525
HN1	5.65139	0.168786	0.421723	-17.3542	0.0112111	0.218525
EIF3D	0.917025	0.885958	0.943643	26.9204	0.0112788	0.218607
POLD1	14.4093	0.131932	0.374917	-40.3896	0.0113158	0.218737
RPS5	-5.36093	0.0496505	0.236772	11.5598	0.0113206	0.218737
FEN1	13.7529	0.00316175	0.0491374	-19.8724	0.0113019	0.218737
DBF4	21.6753	0.0128845	0.109863	-37.0002	0.0113682	0.219202
E2F8	49.2068	0.00108231	0.0262359	-64.3575	0.0113617	0.219202
HMMR	13.0031	0.133895	0.377339	-36.5892	0.0114131	0.219374
ORC6	8.39884	0.122867	0.363173	-22.9677	0.0114034	0.219374
SIX4	0.110845	0.978777	0.989784	-17.5119	0.0114241	0.219374
SGOL1	33.6634	0.0007354	0.0211498	-42.6402	0.0114163	0.219374
B3GNTL1	1.60339	0.852618	0.925584	-36.2657	0.0114455	0.219558
FSTL3	-6.66933	0.354915	0.601199	30.3164	0.0114873	0.219907
TEAD1	-7.84203	0.110649	0.346813	20.7273	0.0114768	0.219907
NCOA1	0.830973	0.912422	0.957975	31.7206	0.0115148	0.219983
DCP2	-17.8493	0.0271138	0.169768	34.1645	0.011509	0.219983
ABP1	8.52603	0.116538	0.354657	-22.8823	0.0115525	0.220323
MRPL14	21.5112	0.0414931	0.215853	-44.5598	0.0115562	0.220323
OPLAH	3.91833	0.502403	0.710094	-24.5252	0.0115782	0.220518
RIPK2	7.33453	0.158225	0.407645	-21.8683	0.0115927	0.220568
TRAPPC1	-1.95017	0.732952	0.858023	23.9736	0.011609	0.220654
PITPNM2	12.7085	0.0355722	0.199087	-25.4917	0.0117291	0.220912
AHCY	0.517366	0.92884	0.966566	24.2822	0.011655	0.220912
ENG	2.90687	0.707886	0.842293	32.4965	0.0117259	0.220912
XPO5	19.357	0.0114389	0.102402	-32.384	0.0116802	0.220912
SPOCD1	-8.17092	0.120299	0.359203	-22.1166	0.0116914	0.220912
SGSM2	-4.90913	0.415151	0.647082	25.2635	0.0116992	0.220912
PTH2R	41.531	2.23969e-06	0.0006854	-38.057	0.0116549	0.220912
COG5	2.00001	0.742555	0.862517	25.5078	0.0117122	0.220912
LOC100507480	11.2004	0.246665	0.506993	-40.59	0.0116877	0.220912
PEA15	-1.76583	0.589151	0.769199	13.6948	0.0117531	0.22114
HPX	-9.24554	0.0671385	0.275536	21.2341	0.0118207	0.222188
ANKRD17	-5.66414	0.202274	0.460811	18.619	0.0118657	0.22281
GPCPD1	3.31328	0.550353	0.742436	23.1945	0.0119172	0.223552
VDR	-7.56389	0.296903	0.553561	30.3222	0.0119994	0.224193
HRASLS	21.8885	0.000575682	0.018526	-27.0235	0.011992	0.224193
GBP5	18.1687	9.84119e-06	0.00173289	-17.6713	0.0119936	0.224193
CHAF1B	10.793	0.245359	0.505834	-38.8773	0.0119729	0.224193
LOX	-2.90212	0.529473	0.728152	19.2704	0.0120375	0.224202
WDR36	-11.7454	0.187073	0.443906	37.2442	0.012048	0.224202
CPSF4L	12.6703	0.0378014	0.205105	-25.6229	0.0120366	0.224202
SNORA54	-6.03047	0.0278079	0.171866	11.5238	0.0120286	0.224202
CXCL10	7.25187	0.00014076	0.00823602	-8.1219	0.01207	0.224389
CCSAP	18.2482	0.017039	0.129124	-32.1746	0.0120864	0.224471
PCSK1N	1.37949	0.769532	0.877685	-19.6301	0.0121256	0.224816
CCNI	-5.88934	0.0656004	0.271897	13.4027	0.0121291	0.224816
NCAPH2	8.29434	0.358836	0.603967	-37.7134	0.0121644	0.225023
TPP1	-2.49189	0.649879	0.807598	22.8813	0.0121643	0.225023
ITSN2	62.6036	2.68511e-07	0.000178991	-52.7395	0.0122011	0.225479
ENTPD1	-6.19885	0.324139	0.575921	26.213	0.0122394	0.225516
PTGR2	-22.201	0.0175455	0.131468	39.2544	0.0122304	0.225516
NPLOC4	8.58857	0.169376	0.422539	-26.0949	0.0122378	0.225516
GNS	-4.24093	0.308169	0.562799	17.3434	0.0122889	0.225637
DCAF5	-21.1272	0.0716563	0.285356	49.0476	0.0122827	0.225637
MN1	-3.17537	0.370462	0.613221	14.7749	0.0122631	0.225637
C12orf56	41.742	0.00617971	0.0733334	-64.1539	0.0122943	0.225637
FAM83D	11.1965	4.68667e-05	0.00416405	-11.7288	0.0123301	0.22585
TRIM35	1.72547	0.852521	0.925584	38.6063	0.0123254	0.22585
ARID4A	-24.7052	0.0371402	0.203769	49.6167	0.0123444	0.22589
RANBP3L	-20.4916	0.148373	0.394526	59.1146	0.0123894	0.226493
IFIT3	4.41793	0.394725	0.631345	-21.5956	0.0124022	0.226504
GALNT7	-7.66013	0.00227093	0.0409535	10.5676	0.0124831	0.226656
COIL	-6.13707	0.460044	0.680313	-34.5372	0.0124354	0.226656
RNF114	23.3053	0.000256676	0.0119041	-27.0141	0.0124679	0.226656
BTF3	-14.3602	0.00281549	0.0457762	20.2305	0.0124834	0.226656
CLIC3	10.6773	0.00844866	0.087999	-17.0148	0.0124616	0.226656
MT1A	2.60118	0.561651	0.750732	-18.6202	0.0124697	0.226656
FOXK2	6.496	0.341577	0.591016	-28.3901	0.0125071	0.226865
VPS13D	-9.01058	0.496611	0.706336	55.031	0.0125442	0.227097
PSAT1	18.089	5.60912e-07	0.000268447	-15.573	0.0125411	0.227097
OR2B6	-0.626076	0.898079	0.95021	-20.27	0.0125912	0.227727
AR	-10.3866	1.23159e-05	0.00199892	10.1373	0.0126122	0.227887
MYLK	-2.37806	0.428926	0.658598	12.4724	0.0126365	0.227899
ZZEF1	1.40685	0.89304	0.947726	43.3687	0.0126373	0.227899
PTPRE	5.49739	0.533819	0.731148	36.6344	0.0126591	0.22791
RXFP2	9.78219	0.303251	0.557983	-39.4363	0.0126624	0.22791
GMPR2	-21.6069	0.0145753	0.118179	36.9663	0.0127074	0.22828
KCNMB3	2.29091	0.761291	0.873334	-31.2406	0.0126964	0.22828
CD3EAP	8.47862	0.222299	0.48158	-28.8298	0.0127319	0.228389
SESN3	2.17432	0.46964	0.686824	12.4571	0.012758	0.228389
TYW3	-15.2029	0.0336618	0.194159	29.8283	0.0127624	0.228389
C21orf67	2.23902	0.790813	0.890261	-34.9505	0.0127396	0.228389
TSPAN31	-18.4832	0.000326888	0.0136594	21.7068	0.0127827	0.228534
HIST1H2AH	18.8222	0.0116257	0.103615	-31.1592	0.0128064	0.22855
C17orf97	-7.92902	0.114237	0.351284	20.8452	0.0128173	0.22855
KLK8	17.6406	0.00366532	0.0539546	-25.4336	0.0128305	0.22855
DTX3	-21.6575	0.00251774	0.0431134	30.0607	0.0128326	0.22855
SMARCC2	-33.0519	0.000848675	0.022597	41.6512	0.0128682	0.228965
RPLP0	-8.59092	0.0173482	0.130691	15.052	0.0128967	0.229036
KIAA1462	-20.0043	0.0150472	0.120428	34.314	0.0128929	0.229036
MZT2A	-17.5176	0.00180312	0.0354265	23.5383	0.0129153	0.229149
ZNF737	0.950452	0.883579	0.942562	26.7892	0.0130263	0.229188
RBMS2	-18.3726	0.098305	0.328887	46.0556	0.0130346	0.229188
CYP20A1	3.26075	0.713644	0.846134	36.714	0.0129421	0.229188
RBM38	14.2732	0.044462	0.224068	-29.511	0.0129671	0.229188
CCNB1	8.83386	0.0137604	0.113999	-14.9375	0.0130217	0.229188
GALNT6	-8.65972	0.00752026	0.0822776	13.5237	0.0129804	0.229188
LYG1	20.6828	0.0084424	0.087999	-32.7531	0.0130237	0.229188
NIPAL1	21.7977	0.136335	0.380367	-60.5901	0.0130403	0.229188
FAM111B	11.3369	0.0441465	0.223244	-23.3963	0.0130037	0.229188
C5AR1	1.82099	0.688816	0.831506	-18.778	0.0129961	0.229188
DNHD1	10.9641	0.205837	0.465126	-35.8296	0.0130948	0.22993
MX1	3.75224	0.037555	0.204544	-7.48677	0.0131344	0.230407
ACAT1	1.31439	0.8516	0.924995	28.9474	0.0131917	0.230727
ELP3	-5.14496	0.615165	0.785222	42.1701	0.0132144	0.230727
CKAP2L	13.2709	0.137386	0.381366	-36.9341	0.0131723	0.230727
GABARAP	-13.5579	0.0806534	0.301381	32.1167	0.0132105	0.230727
EVL	-7.58902	0.000301305	0.0129881	8.82147	0.0132105	0.230727
MYH15	7.39414	0.214235	0.473909	-24.569	0.0132514	0.231032
LRRN3	-4.57252	0.585299	0.766047	34.5152	0.0132566	0.231032
CENPO	33.7331	3.15775e-05	0.00333419	-34.2449	0.0132782	0.231077
FABP5	6.54762	0.0220301	0.150216	-11.8627	0.013284	0.231077
PSMG3	3.19921	0.687775	0.830948	-32.7536	0.0133389	0.231129
ZNF561	-3.78549	0.610489	0.783308	30.5782	0.0133489	0.231129
CTBP2	-5.18867	0.129191	0.37083	14.1147	0.0133458	0.231129
MAF1	-3.0249	0.630751	0.79531	-25.8942	0.0133425	0.231129
NACA2	-5.72439	0.114118	0.351082	14.9611	0.0133323	0.231129
NARF	13.8917	0.081618	0.302743	-32.9486	0.0133883	0.231382
RGMB	-20.2113	0.00068862	0.0203694	24.913	0.0133849	0.231382
NUF2	15.077	0.00188225	0.0363311	-20.2244	0.0134435	0.232121
RPL34	-7.53648	0.134615	0.377978	20.7468	0.0135396	0.232726
IPO13	4.31894	0.600942	0.77731	-33.9127	0.0135256	0.232726
GATAD1	-13.1526	0.010036	0.0957681	21.1808	0.0135409	0.232726
C16orf45	-9.15238	0.00502116	0.065287	13.551	0.013536	0.232726
OR52M1	1.87451	0.805111	0.89866	-31.1953	0.0135142	0.232726
MAP3K8	1.39023	0.829382	0.913192	-26.4727	0.0135762	0.232904
LINC00671	9.87893	0.123546	0.363475	-26.4174	0.0135675	0.232904
WDR34	2.57136	0.749314	0.866274	-33.0099	0.0136135	0.23291
PRICKLE2	-12.2541	0.0290952	0.176605	23.2	0.0136098	0.23291
CDT1	18.8527	0.00120486	0.0277004	-24.2608	0.0136264	0.23291
COMMD5	-6.74189	0.358604	0.60382	-30.1563	0.0136242	0.23291
PRSS58	2.14787	0.748075	0.86559	-27.4219	0.0136525	0.233142
CALML5	9.1829	0.000148515	0.00847716	-10.1376	0.0136967	0.233682
PCBP2	-13.9631	0.00079972	0.0219616	17.3555	0.013713	0.233747
SOX30	20.5447	0.0589118	0.259064	-44.788	0.0137542	0.233831
NAT1	-3.6949	0.00112617	0.026811	4.72117	0.0137578	0.233831
VANGL1	-1.8616	0.837862	0.91835	-37.2555	0.013768	0.233831
SH2B1	-22.0597	0.0339126	0.194883	42.885	0.013755	0.233831
TCTN3	-7.61913	0.128145	0.369623	20.5748	0.0137863	0.233928
NDC80	21.5337	0.0145503	0.118134	-36.3912	0.0138362	0.234562
VTI1B	-21.6776	0.00443942	0.0611405	31.5578	0.0138507	0.234595
MFAP3	-16.3235	0.0527561	0.244705	34.664	0.013889	0.234769
TMBIM4	-11.7476	0.00975369	0.094504	18.7774	0.0138987	0.234769
CYHR1	-3.03968	0.744573	0.86341	-38.1675	0.0138777	0.234769
SEPT3	12.1257	0.0156503	0.122977	-20.6899	0.013939	0.235131
IDO1	13.349	2.70439e-06	0.000774533	-12.0175	0.0139667	0.235131
FAM73A	-17.7579	0.051245	0.240456	37.4403	0.0139679	0.235131
RPL41	-9.87641	0.0169034	0.128597	17.0417	0.0139705	0.235131
PLCH1	11.9365	0.0113743	0.102019	-19.4526	0.0140067	0.235527
ZIC1	13.3249	0.0101578	0.0961644	-21.3806	0.0140436	0.235935
ACR	-0.73843	0.927751	0.966106	-33.2472	0.0140631	0.23605
TMEM38A	22.6326	0.00245506	0.0425475	-30.9199	0.014103	0.236294
ANKRD46	-8.31427	0.285902	0.543252	-31.8512	0.0140964	0.236294
RPS18	-3.24611	0.75083	0.867272	41.7173	0.014116	0.2363
KIAA1875	2.70328	0.720072	0.849889	-30.7706	0.0141631	0.236877
STC2	-6.06768	3.33832e-05	0.00334999	6.11811	0.0142097	0.237444
RAD51	12.3784	0.146964	0.392487	-34.8965	0.0142274	0.237527
CYP1B1	1.10204	0.701403	0.839049	11.715	0.0142429	0.237542
ANAPC11	4.51586	0.608236	0.782354	-35.9026	0.0142765	0.237542
MS4A2	-6.64566	0.271343	0.529274	24.653	0.014292	0.237542
CBS	11.8881	0.000412904	0.0152611	-13.9715	0.0142887	0.237542
KBTBD3	1.03338	0.944497	0.973756	60.4689	0.014274	0.237542
ZNF195	-2.04646	0.676585	0.824312	19.9836	0.0143132	0.237656
RASGRF1	6.7986	0.344286	0.592759	-29.3037	0.0143457	0.237656
RGP1	0.874623	0.902318	0.952427	28.9867	0.0144262	0.237656
IL2	11.7996	0.250788	0.511199	-41.8958	0.014378	0.237656
RPL23	-8.48561	0.0242095	0.158107	15.4385	0.0143897	0.237656
FAM198A	-8.51607	0.0364182	0.202	16.6747	0.0143774	0.237656
GRIK3	-8.82194	0.0858294	0.309027	20.9891	0.0143959	0.237656
TYMS	9.50388	0.01163	0.103615	-15.4733	0.014401	0.237656
SPATA13	-13.0598	0.047223	0.230994	26.9501	0.0143561	0.237656
NKAIN2	4.16733	0.71932	0.849646	-47.1804	0.0144197	0.237656
NGEF	6.64024	0.325296	0.577232	-27.4917	0.014453	0.237888
SAP30BP	6.41562	0.421742	0.652175	-32.4914	0.0144934	0.238343
RPL21	-5.04628	0.15788	0.407317	14.5652	0.0145167	0.238516
KIF13B	-5.83996	0.485504	0.697877	34.0429	0.0145422	0.238725
CD151	-9.52946	0.0819392	0.303313	22.3417	0.0146202	0.239795
ZC3H14	-11.8979	0.0117805	0.104359	19.3538	0.0146665	0.240343
RNF187	-10.5819	0.307535	0.562043	-42.1299	0.0147074	0.240801
SERINC2	-9.98584	0.00976926	0.094504	15.8279	0.0147529	0.241334
TNPO1	-13.6645	0.0620713	0.265177	29.8388	0.0147912	0.241538
C17orf103	-4.70599	0.623375	0.789904	38.8564	0.0147809	0.241538
SDHA	22.2775	0.0366144	0.202364	-43.4347	0.0149102	0.241999
DDX17	-8.8584	0.0204084	0.143366	15.5947	0.0148894	0.241999
SLC6A4	1.34547	0.742045	0.862454	16.5559	0.0148745	0.241999
TBX19	16.2378	0.00613793	0.0732042	-24.2785	0.0148372	0.241999
ATXN7L2	8.61638	0.272615	0.530589	-31.8523	0.0149088	0.241999
BCAM	-12.7521	0.000115054	0.00732928	13.6926	0.0148876	0.241999
SPRR2E	19.7179	0.108524	0.344268	-49.9364	0.0148986	0.241999
SNAPC4	9.02229	0.391022	0.628741	-42.6134	0.0149417	0.242299
GINS4	16.6552	0.0265189	0.167386	-30.6002	0.0149688	0.242528
ZNF787	1.86224	0.845359	0.922006	-38.6225	0.0149894	0.242652
TENC1	-18.7405	0.000748133	0.0212911	22.8456	0.0151207	0.244478
POLD4	-11.5909	0.00528175	0.0668818	16.9846	0.0151284	0.244478
CENPP	-10.3144	0.0704397	0.282682	23.1235	0.0152278	0.24587
RASEF	-12.9279	8.54e-05	0.00590221	13.589	0.0152536	0.246074
RALB	-7.1382	0.407686	0.641147	34.813	0.0152733	0.24618
KIAA0101	8.14173	0.332889	0.583495	-33.9342	0.0153691	0.247509
ANKRD53	24.7414	0.000431516	0.0158237	-28.8562	0.0153902	0.247637
PKP1	13.7491	6.43767e-05	0.0050487	-14.1938	0.0154436	0.247854
CARD14	-3.85565	0.643152	0.802987	-33.5277	0.0154398	0.247854
ZNF607	17.3449	0.0361078	0.20082	-33.5608	0.0154213	0.247854
KIF11	8.43483	0.103792	0.336912	-20.961	0.0154673	0.248021
USP18	7.78751	0.0328366	0.191222	-14.7905	0.015495	0.248039
ATG9B	-1.43746	0.749375	0.866274	-18.1153	0.0154921	0.248039
CD84	10.8143	0.0373651	0.204231	21.0271	0.0156021	0.248058
APEX1	-3.86782	0.317691	0.570767	15.589	0.0156025	0.248058
LEPRE1	5.76192	0.446508	0.671344	30.4729	0.0155684	0.248058
SERPINF1	0.130593	0.953004	0.978375	8.91321	0.0155715	0.248058
APLNR	1.00334	0.867117	0.934291	24.1144	0.0155993	0.248058
BRIP1	7.24422	0.25336	0.513444	-25.5738	0.0155192	0.248058
YWHAZ	-1.95071	0.506354	0.712484	-11.8184	0.0155449	0.248058
XIRP1	10.7192	0.0597507	0.26064	-23.0355	0.0155267	0.248058
HLA.G	4.81007	0.575394	0.758866	-34.5388	0.015631	0.2483
MAP3K13	21.4116	0.00608826	0.0728759	-31.724	0.0156847	0.248729
SIX1	5.5316	0.10963	0.345508	-13.9469	0.015683	0.248729
PPIP5K2	-14.6694	0.0209604	0.145708	25.7304	0.0157148	0.248785
ADARB2.AS1	7.4061	0.226631	0.486775	-24.6621	0.0157046	0.248785
TRIP11	-11.4226	0.0768603	0.295489	26.0266	0.0158432	0.250393
SIX5	-12.9049	0.0307382	0.183066	24.1357	0.0158415	0.250393
ZNF740	-23.3628	0.0103383	0.0968012	36.9099	0.0158695	0.250414
KLHL38	2.13065	0.749444	0.866274	-26.7628	0.0158714	0.250414
RNASE12	2.36495	0.767314	0.876667	-32.0504	0.0159124	0.250426
RAC2	9.04309	0.0266202	0.167763	16.4778	0.015904	0.250426
ATP2A1	10.8474	0.0823378	0.303819	-25.1521	0.0159016	0.250426
MYBL2	23.1896	0.00102968	0.0256155	-28.7759	0.0159735	0.250965
FRAS1	16.0267	0.042923	0.220712	-31.9218	0.0159702	0.250965
MAN2B2	-17.7242	0.0770074	0.29575	40.3383	0.0160201	0.250979
LETMD1	-39.708	0.000167451	0.00903316	43.169	0.0160282	0.250979
ZWINT	5.52243	0.276636	0.534579	-20.3737	0.015995	0.250979
TXNRD1	2.94038	0.614892	0.785222	-23.4205	0.0160117	0.250979
ACVR1	-7.71252	0.237335	0.496684	26.1921	0.0160445	0.251024
IGHV7.81	5.17331	0.612951	0.784815	-40.9486	0.0160977	0.251645
TP53	-7.52713	0.260074	0.519953	26.7923	0.0161401	0.252096
EPAS1	-5.14382	0.276922	0.534624	18.9535	0.016192	0.252695
MCM4	1.85472	0.594096	0.7722	-13.9192	0.0162309	0.253092
LOC100129726	9.28678	0.197232	0.455771	-28.8597	0.0162456	0.253109
ARMCX4	-12.2807	0.0937691	0.32239	29.4108	0.0162652	0.253203
PIGR	3.85858	0.119349	0.35774	9.93539	0.0162842	0.253287
CLK1	-6.07183	0.249425	0.510113	21.1019	0.0163109	0.253344
RECQL5	-4.64308	0.593051	0.771379	-34.7199	0.016315	0.253344
WFDC3	13.6968	0.12847	0.369761	-36.0959	0.0163807	0.253732
CALHM2	-17.6862	0.0153396	0.121525	29.3888	0.0163674	0.253732
NNMT	-1.82007	0.671058	0.820739	17.1141	0.0163759	0.253732
SLC4A11	15.8915	0.000232718	0.0111091	-17.5793	0.0164665	0.254849
AQP9	6.64968	0.342258	0.591394	-27.9496	0.0165406	0.255571
LUM	-2.91076	0.0476922	0.231952	5.89517	0.0165353	0.255571
FMO1	7.5686	0.251077	0.511541	26.2524	0.0169101	0.256764
AIFM2	12.9192	0.252867	0.513287	-44.9777	0.0169166	0.256764
BAG1	-13.0504	0.0609935	0.263285	27.8569	0.0167732	0.256764
HAVCR1	8.42038	0.326538	0.578092	-34.2302	0.016645	0.256764
PSPN	8.94862	0.20703	0.466135	-28.2498	0.0168936	0.256764
TST	-8.6246	0.118042	0.356165	22.0229	0.0168151	0.256764
PALLD	-4.73959	0.0694901	0.280379	10.4242	0.0169277	0.256764
RPL27	-2.93633	0.373305	0.615199	13.1471	0.0166762	0.256764
ARL8A	-0.931723	0.92482	0.96456	-39.3003	0.0167095	0.256764
GLRA3	-3.2467	0.44387	0.669753	16.8625	0.0169073	0.256764
CHRNB3	3.33572	0.610794	0.78336	-26.052	0.0169045	0.256764
C9orf91	-5.82377	0.213881	0.473482	18.6711	0.0168381	0.256764
SLAMF9	6.41219	0.384773	0.623806	-29.41	0.0166663	0.256764
RFTN2	-5.27868	0.660305	0.814829	47.7479	0.0168777	0.256764
ARHGEF3	-6.49752	0.295023	0.551596	24.7286	0.0167519	0.256764
E2F7	14.0359	0.222344	0.48158	-45.8289	0.0168425	0.256764
TMEM194A	9.3005	0.288358	0.545744	-34.8553	0.0169342	0.256764
MYBL1	-2.28664	0.483845	0.69674	-13.0049	0.0167466	0.256764
DAPK1	22.9117	0.000124683	0.00770624	-24.29	0.016767	0.256764
MXD3	6.56197	0.411791	0.643974	-31.867	0.0166681	0.256764
RPS29	-5.23292	0.233414	0.493004	17.4871	0.0168986	0.256764
LEUTX	-7.29525	0.503242	0.710838	-43.3726	0.0167976	0.256764
VAMP2	-17.9103	0.00491554	0.0646182	25.6126	0.0168799	0.256764
RNF126	8.29266	0.474064	0.689826	-46.001	0.017052	0.258005
NUDCD1	11.8253	0.272687	0.530665	-42.8573	0.0170503	0.258005
C12orf65	-0.572683	0.962211	0.983272	-47.9551	0.0170704	0.258005
GPR15	11.9125	0.0660651	0.272878	-25.8459	0.0170713	0.258005
MRC2	-13.0957	0.0251038	0.161892	23.367	0.0171035	0.258073
OLFML1	-11.3866	0.0437376	0.222746	22.535	0.0170969	0.258073
PPAT	5.79952	0.343963	0.59264	-24.3218	0.0171834	0.259069
RPH3AL	-13.1733	0.104733	0.338453	32.2906	0.0172584	0.259227
SPATC1	6.25679	0.443191	0.669215	-32.3203	0.0173522	0.259227
RPS25	-4.26699	0.388375	0.626373	19.5844	0.0174404	0.259227
CPXM1	-5.31376	0.335495	0.585564	21.8923	0.017215	0.259227
MYH7	5.32724	0.435033	0.662902	-27.0047	0.0174725	0.259227
CRISP3	-1.90461	0.58009	0.762438	13.6281	0.0173715	0.259227
PLAT	-5.40931	0.00330963	0.0507595	7.37728	0.017452	0.259227
IL13RA1	-5.19582	0.142568	0.386889	14.0503	0.017508	0.259227
MBD2	-3.79873	0.545171	0.738917	24.8769	0.017286	0.259227
FOXP4	7.31507	0.250699	0.511199	-25.2187	0.0175111	0.259227
NOVA1	-5.76462	0.013169	0.111266	9.27982	0.0174565	0.259227
GSDMC	13.7509	0.00158454	0.0329347	-17.4932	0.0173337	0.259227
DUSP2	8.71497	0.123224	0.36345	-22.446	0.017407	0.259227
PSIP1	15.4126	0.0105727	0.0977896	-24.0626	0.0175133	0.259227
ZNF623	-6.54155	0.253245	0.513444	-22.7145	0.0173019	0.259227
CDCA2	18.9227	2.67454e-05	0.0031788	-18.3062	0.0173918	0.259227
ZP3	0.238678	0.968989	0.986322	-24.3035	0.0173232	0.259227
ENTPD4	5.69979	0.401813	0.636487	26.9353	0.0173474	0.259227
ZBTB14	2.74736	0.874235	0.938386	68.6952	0.017352	0.259227
LRBA	-16.6069	0.0011997	0.0277004	20.6388	0.0172256	0.259227
GIGYF2	-19.6144	0.0589388	0.259089	41.285	0.0174592	0.259227
LINC00478	-6.80483	0.315729	0.569325	26.8912	0.0173202	0.259227
LOC399815	15.8437	0.0445846	0.224184	-31.3725	0.0174862	0.259227
KIF14	30.2537	4.90849e-07	0.000247614	-24.6842	0.0175422	0.25945
WDR76	3.31279	0.710218	0.843975	-35.2106	0.0176172	0.259465
ENPP5	-4.59022	0.22799	0.488531	15.0636	0.0176433	0.259465
DLST	-16.0052	0.117869	0.356047	40.5492	0.017654	0.259465
CDKN2A	11.3263	0.00490064	0.0646182	-16.0823	0.0176494	0.259465
DDAH1	-2.91925	0.551347	0.742816	19.3593	0.017611	0.259465
PRR15L	-14.0643	0.00930807	0.0921183	21.5669	0.0176545	0.259465
AARD	-0.465277	0.803884	0.898015	-7.39917	0.0176101	0.259465
PTCHD4	20.7382	0.0423307	0.219229	-40.5932	0.017592	0.259465
GGA3	-2.29377	0.740525	0.861678	-27.3297	0.0177161	0.260166
KIAA0141	-33.8637	0.000957947	0.0242936	41.1011	0.0177794	0.260891
ANAPC16	-4.26379	0.511754	0.715424	25.6296	0.0178261	0.260961
IL20RB	9.83971	0.201117	0.459353	-30.4134	0.0178191	0.260961
UPP1	21.7668	0.0182325	0.134139	-36.6497	0.0178158	0.260961
TTC39A	-13.5672	0.000578993	0.0185686	15.8151	0.0178552	0.260982
ATP10D	12.6896	0.339568	0.589201	52.4283	0.0178556	0.260982
CARD8	9.37236	0.338556	0.588506	38.6298	0.0178918	0.261126
NPC2	3.05731	0.678834	0.825294	29.089	0.0179074	0.261126
RBM47	-9.22058	0.0207267	0.144622	15.8295	0.0179036	0.261126
DPT	-5.28755	0.299885	0.555586	20.1171	0.0179305	0.26126
CDH24	5.96701	0.505237	0.711927	-35.2722	0.0179877	0.261888
KLHL25	5.85526	0.497042	0.706534	-33.9438	0.0180305	0.262307
SLFN14	11.6199	0.0693979	0.280128	-25.2899	0.018093	0.263012
TMEM97	0.430196	0.925109	0.964788	-17.9843	0.0181729	0.263209
SLC45A4	12.4316	0.0387075	0.207807	-23.778	0.0182043	0.263209
JPH1	6.36504	0.366798	0.611166	-27.7416	0.0182041	0.263209
LTA4H	-0.64451	0.921564	0.963042	25.7121	0.0182192	0.263209
MARC2	-15.162	0.000548828	0.018035	17.5614	0.0181311	0.263209
SLC25A35	-18.4542	0.0365578	0.202358	34.9111	0.0181931	0.263209
HNRNPA1	-7.6929	0.0593105	0.25997	16.1101	0.0182194	0.263209
MRPL46	9.02714	0.343938	0.59264	-37.5236	0.0182016	0.263209
MKNK2	-10.2351	0.0523095	0.243554	20.8112	0.0183617	0.263658
CSNK1A1	-20.8375	0.000101882	0.00667237	21.5293	0.0183225	0.263658
RPL24	-2.17623	0.57646	0.759525	15.292	0.0183695	0.263658
NFYB	-20.9654	0.0194431	0.138779	35.5093	0.0182984	0.263658
RAB13	-5.12098	0.393281	0.63023	23.5781	0.0182756	0.263658
CDHR1	12.4882	0.22882	0.489074	-40.8027	0.0183647	0.263658
ILK	-9.19271	0.0543643	0.248051	18.8597	0.0183115	0.263658
ENTPD7	-13.7279	0.158379	0.407744	38.3057	0.0183402	0.263658
C12orf71	13.4648	0.0923967	0.320243	-31.5216	0.0183777	0.263658
AHCTF1	5.16476	0.483774	0.69674	-28.9439	0.0184224	0.264098
FAM228B	-9.46017	0.320309	0.572768	37.3755	0.0184466	0.26424
AAAS	-30.549	0.000563225	0.0182415	35.3245	0.0185602	0.26546
NPY	7.75475	0.332759	0.583462	-31.4066	0.0185511	0.26546
LACTB	11.4482	0.181386	0.438488	33.6232	0.0186266	0.265909
CCNE1	23.7022	3.06753e-05	0.00333419	-22.8529	0.0186105	0.265909
LINC00656	12.1483	0.0409371	0.214874	-23.4107	0.0186343	0.265909
SBF2	-8.10163	0.145863	0.391506	21.8687	0.0186766	0.266309
ERCC6L	21.9877	0.0751908	0.29243	-48.5748	0.0187093	0.266572
TGFB1I1	-10.3888	0.0953876	0.324241	24.4672	0.0187386	0.266786
TP53I3	11.9746	0.0459197	0.227587	23.5957	0.0187811	0.266984
AP2A2	-5.95956	0.569369	0.755905	40.9712	0.0187768	0.266984
NCAPD2	22.5522	2.49429e-05	0.00304287	-21.4759	0.0188275	0.267439
SEPSECS	-29.0506	0.0122626	0.106584	45.7531	0.0188579	0.267464
KIAA0317	4.72163	0.756834	0.871027	59.5879	0.0188568	0.267464
BPI	13.5347	0.0343167	0.195818	-25.1458	0.0189154	0.267585
LHB	-2.08841	0.75756	0.87111	-26.4232	0.0189227	0.267585
TPBG	-10.0749	0.000602432	0.0188938	11.6741	0.0189238	0.267585
C6orf123	5.44583	0.530885	0.729083	-33.9635	0.0188966	0.267585
ANKRD29	-6.30292	0.261879	0.521384	21.9765	0.0189396	0.267606
LDB2	-14.9836	0.0352962	0.198256	27.9566	0.0190443	0.268881
HELLS	7.1924	0.10305	0.335795	-17.2732	0.0190979	0.269193
MAP3K12	-19.4503	0.000628387	0.0193865	22.5762	0.0191096	0.269193
SLC3A2	8.13216	0.318884	0.571594	-31.864	0.0190901	0.269193
MAVS	-11.0816	0.289144	0.546253	40.8241	0.0191312	0.269294
TIMM10	11.0054	0.0601363	0.261399	-22.9384	0.0191714	0.269657
RPL31	0.0290159	0.996003	0.998035	22.5695	0.0191867	0.269669
OR56B4	9.26166	0.0844242	0.306686	-20.9923	0.0192833	0.270823
TCOF1	18.8486	0.0810088	0.302025	-42.2404	0.0193224	0.271168
HIST1H2AB	15.986	0.00433118	0.0603091	-22.0767	0.0193403	0.271214
TCTN1	-17.8425	1.85041e-05	0.00247239	16.6675	0.0193557	0.271227
PNPLA5	3.71972	0.585165	0.766047	-26.5235	0.0193794	0.271356
ANKRD36BP2	28.519	2.70789e-05	0.0031788	-27.1361	0.0194376	0.271762
TRNP1	8.15217	0.25341	0.51345	27.812	0.0194354	0.271762
ING1	2.04483	0.814213	0.904223	-33.8303	0.0194733	0.272058
EMILIN1	-3.85655	0.477574	0.692396	21.1216	0.0194986	0.272207
MMP3	-1.09544	0.669597	0.820091	9.97946	0.019516	0.272214
CMPK2	14.883	0.0140562	0.115628	-23.7653	0.0195282	0.272214
RREB1	-19.9971	0.0377766	0.205031	37.6331	0.019593	0.27271
TACO1	-0.511138	0.923106	0.96385	-20.5689	0.019582	0.27271
PTP4A3	7.62847	0.151693	0.398835	-20.7263	0.0196225	0.272916
UTP3	1.99504	0.74092	0.861905	23.4203	0.019689	0.27323
CYLC2	9.25667	0.38049	0.620626	-41.0118	0.0196818	0.27323
HSPA14	17.4908	0.00619815	0.0734338	-25.0876	0.0196617	0.27323
SCRIB	-3.12124	0.486577	0.698877	-17.3961	0.0198761	0.273392
RP1	-8.58203	0.103094	0.335821	20.485	0.0198695	0.273392
FOXP1	-16.5305	0.000784905	0.0218335	19.4141	0.0198043	0.273392
IL10	13.4651	0.13987	0.383643	-35.4664	0.019856	0.273392
CCDC3	15.2817	0.00231031	0.0414633	-19.7179	0.0198154	0.273392
TMEM144	-15.0265	0.000499132	0.0170147	17.0488	0.0197758	0.273392
SLC39A13	-10.3444	0.194917	0.452784	31.0004	0.0198909	0.273392
FAM84B	-0.753032	0.863046	0.931735	-16.9268	0.0198016	0.273392
PTRF	-5.68672	0.24633	0.506648	19.0531	0.0198334	0.273392
KCNJ14	2.08683	0.817684	0.906243	-35.0769	0.019891	0.273392
SKA2	-2.03534	0.523321	0.723808	-12.3686	0.0198392	0.273392
ATAD3A	17.2098	0.0365298	0.202358	-32.1241	0.0198018	0.273392
PLSCR5	-3.31572	0.700187	0.838239	-33.3799	0.0198534	0.273392
MAPK15	-5.12085	0.308866	0.56366	-19.5055	0.0200379	0.275006
DOK3	16.1386	0.0376212	0.204544	-30.2427	0.0200256	0.275006
TIMM9	-5.66889	0.29865	0.555098	21.1295	0.0201181	0.275903
MYL9	-4.12766	0.330195	0.581252	16.414	0.0201518	0.275988
CPM	17.7431	0.077603	0.296755	-39.0577	0.0201538	0.275988
PTPRA	-6.573	0.34557	0.59363	26.9739	0.0201854	0.276218
PPP2CB	-2.57021	0.570872	0.756555	17.5311	0.020235	0.276693
MPDU1	0.243645	0.974728	0.988444	29.7117	0.0202634	0.276879
ZNF479	11.8139	0.123802	0.3639	-29.7312	0.0203924	0.277019
FGFR3	-5.54742	0.0975742	0.327398	-12.9771	0.0203834	0.277019
PAK6	3.58731	0.671838	0.821155	-32.6894	0.0203909	0.277019
MIS18A	34.3351	0.00022935	0.0110076	-36.7251	0.0203401	0.277019
SLC25A32	10.067	0.0868667	0.31084	-22.8008	0.0203446	0.277019
WBP1L	-24.8093	0.00307823	0.0482991	32.7829	0.0203801	0.277019
ENHO	2.80287	0.616579	0.785861	-21.6243	0.0203172	0.277019
APOD	-3.40811	0.0510327	0.239826	6.78231	0.0203452	0.277019
UTP23	5.64227	0.539147	0.735155	-35.4666	0.0204334	0.277374
PDE6H	5.8468	0.454244	0.676626	-30.1605	0.0204626	0.277568
TP63	-3.76665	0.607747	0.781886	28.2972	0.0205454	0.277782
RPS11	-8.63234	0.0300931	0.180375	15.4527	0.0205364	0.277782
DTL	6.66172	0.183295	0.439873	-19.3501	0.0205385	0.277782
CTLA4	28.4963	0.000347647	0.0139846	-31.3059	0.0205527	0.277782
LOC100507646	-0.809735	0.927086	0.96579	-34.1119	0.0205281	0.277782
CAMTA2	-10.9479	0.0936891	0.32239	25.2682	0.0206193	0.27848
TRAM2	6.48329	0.519843	0.721346	38.8188	0.0206636	0.278655
SAYSD1	7.8685	0.516286	0.719033	-46.7182	0.0206532	0.278655
TMEM56	19.6871	0.0536047	0.246619	-39.4829	0.0207368	0.278655
RPL36AL	-7.69481	0.321766	0.574213	29.9483	0.020679	0.278655
C8orf31	12.7914	0.0835722	0.305678	-28.5842	0.0207291	0.278655
TMEM167B	-5.55292	0.666697	0.818516	49.647	0.0207141	0.278655
LOC100134259	11.0145	0.094196	0.322659	-25.4444	0.0207027	0.278655
ANGPTL2	-3.72762	0.26189	0.521384	12.8103	0.0207569	0.278725
POLK	-36.761	0.00921172	0.0915531	54.8697	0.020795	0.278813
PCBP3	26.5501	0.000189634	0.00986403	-27.9449	0.0208083	0.278813
CLDN9	13.7969	0.0535843	0.246619	-27.6554	0.0207945	0.278813
SLC39A9	-16.931	0.00502288	0.065287	23.4773	0.0208939	0.279556
FAM161A	2.2529	0.84807	0.922879	-45.2034	0.0209086	0.279556
CCDC151	1.49909	0.835469	0.916972	-27.7464	0.0209049	0.279556
MCF2L2	21.3862	0.0380059	0.205736	-39.87	0.0209409	0.279612
RPL18	-11.9592	0.063275	0.267518	24.8741	0.0209428	0.279612
MLPH	-11.7107	5.52861e-07	0.000268447	9.32928	0.0209871	0.279938
LRRC3	14.6137	0.0559856	0.251679	-29.5351	0.0209972	0.279938
TTK	9.2912	0.0145063	0.118029	-14.7251	0.0210646	0.280636
HABP4	-0.288539	0.975545	0.98895	-36.1272	0.0211001	0.280908
PRSS23	-5.46453	0.00285706	0.0461306	7.1235	0.0211658	0.281382
TMPRSS11B	9.61219	0.438823	0.666014	-47.6754	0.0211611	0.281382
MRI1	-3.69296	0.37467	0.616305	15.9615	0.0212956	0.282725
ZC3H13	-8.52211	0.294276	0.550899	31.1924	0.0212995	0.282725
IL2RA	29.3309	0.000206682	0.0102873	-30.9256	0.0213123	0.282725
ZNF641	-7.50014	0.36756	0.611663	31.9169	0.0213896	0.283326
ZNF101	5.52479	0.257251	0.517358	18.7117	0.0213953	0.283326
TMEM26	-11.0206	0.0147668	0.119059	17.4662	0.0214032	0.283326
MAD2L1	12.0038	0.163706	0.414978	-33.0859	0.0214684	0.283988
MYCN	21.3601	0.0220354	0.150216	-35.9656	0.0215556	0.284881
TMEM105	11.7679	0.100611	0.332608	-27.5243	0.0215664	0.284881
C3orf70	18.0921	0.013605	0.113213	-28.2905	0.0216223	0.285417
PANK3	-13.9307	3.50453e-05	0.00346095	13.1951	0.0217422	0.286595
RYBP	-10.0066	0.0528252	0.244904	19.8529	0.0217315	0.286595
FUT8	-10.1288	0.000219063	0.0106447	10.6827	0.0217805	0.286897
C8orf33	0.0389836	0.992957	0.996267	-16.8622	0.0217977	0.286922
PATZ1	-13.4109	0.00500186	0.0651953	18.4582	0.021814	0.286933
TRIM37	-1.50171	0.741556	0.862055	-17.3792	0.0218658	0.287412
CABLES2	4.44535	0.414284	0.646196	-20.7968	0.0218883	0.287505
LRRC61	12.7864	0.0907228	0.317819	-28.9566	0.0219287	0.287833
MICB	7.56795	0.317899	0.571025	-28.9393	0.0219557	0.287868
PODXL2	7.45033	0.291363	0.548381	-26.9676	0.0219815	0.287868
ZNF484	-20.2213	0.00742961	0.0817096	29.1176	0.0219715	0.287868
IGF2BP3	7.84449	0.172651	0.427226	-21.992	0.021993	0.287868
SNORD17	6.20174	0.335826	0.585891	24.592	0.022042	0.288307
SLFN13	7.74405	0.469311	0.686759	-40.8076	0.0220789	0.288587
MDC1	5.55809	0.553795	0.744336	-35.7533	0.0221989	0.289237
KIF22	4.08103	0.65604	0.811932	-34.8984	0.0221674	0.289237
EFHC1	-23.0212	0.000587533	0.0187138	25.9439	0.0222526	0.289237
AMT	-15.3064	0.135662	0.379176	39.1675	0.0222447	0.289237
NLRP4	4.96435	0.516325	0.719034	-29.1263	0.0222418	0.289237
RIPK4	29.0302	0.000235065	0.0111926	-30.6537	0.0222512	0.289237
TTC37	-9.26759	0.0763661	0.29456	20.0041	0.0221842	0.289237
LOC554223	7.74264	0.181087	0.438116	-22.0921	0.0222325	0.289237
SHARPIN	-2.39706	0.712433	0.845471	-24.7468	0.022276	0.289341
SNTB2	-19.2417	0.0425847	0.220117	36.3196	0.022304	0.289496
C8orf82	0.934505	0.892967	0.947726	-26.4158	0.022319	0.289496
PLA2G4E	4.3963	0.492902	0.703527	-24.396	0.0223513	0.289713
VASH1	-7.86776	0.363798	0.608461	32.9538	0.0224726	0.289865
QRICH2	6.59359	0.356536	0.602567	-27.21	0.0224409	0.289865
ARMC9	-20.9221	0.0104372	0.0971627	31.3505	0.0224528	0.289865
NDUFB9	4.66614	0.230856	0.490878	-14.8258	0.0224858	0.289865
RELL2	9.39743	0.209358	0.469051	-28.5099	0.0224609	0.289865
KCNV1	18.6695	0.126847	0.368075	-46.6495	0.0223943	0.289865
SPATA31D3	3.58769	0.666009	0.8183	-31.5825	0.0224873	0.289865
MGC24103	-2.67973	0.702128	0.839169	26.638	0.0224034	0.289865
TSFM	-3.67533	0.678235	0.82486	33.6104	0.0226908	0.291592
NUMA1	-20.3739	0.000314524	0.0132819	21.8712	0.0226993	0.291592
C3orf67	-0.0992019	0.992421	0.99605	-39.6263	0.0226427	0.291592
SUN5	8.19053	0.17929	0.435963	-23.197	0.0226876	0.291592
ZNF559	-6.54539	0.392978	0.630216	29.1015	0.022661	0.291592
GNPTG	-19.8874	0.0353563	0.19835	36.0698	0.0227646	0.292229
NUP155	6.52021	0.212574	0.472176	-19.8655	0.0228392	0.29238
SLC39A11	-7.43681	0.0968114	0.326347	17.0431	0.0228154	0.29238
RNF144A	-3.52797	0.500309	0.708792	19.841	0.0228745	0.29238
SLC25A46	-6.04907	0.153449	0.400939	16.1003	0.022886	0.29238
OLIG3	14.283	0.197896	0.456015	-42.1365	0.0228377	0.29238
LYNX1	8.29099	0.180567	0.437529	-23.5313	0.0227982	0.29238
OR1J4	15.1456	0.0343636	0.195818	-27.3012	0.0228699	0.29238
VAX2	13.2415	0.0223668	0.151301	-22.1216	0.0229525	0.293029
TINF2	-15.1282	0.0443309	0.223813	28.6256	0.0230976	0.294025
CTBS	-14.5368	0.184652	0.44128	41.556	0.0230882	0.294025
RHBDL2	21.4453	0.00814706	0.0863514	-30.9763	0.0231093	0.294025
MS4A15	4.00422	0.442512	0.668756	-19.7358	0.0231032	0.294025
LOC100287576	8.7159	0.243253	0.503237	-28.3138	0.0230607	0.294025
LY6G6C	2.36111	0.612469	0.784631	-17.6235	0.0231852	0.294042
ZFP64	17.5199	0.170897	0.424682	-48.5022	0.0231627	0.294042
TBC1D22B	39.4159	0.000309992	0.0131937	-42.1213	0.0231894	0.294042
C3orf20	16.9227	0.0126617	0.108508	-25.8994	0.0231707	0.294042
OR10T2	5.3809	0.491013	0.70255	-29.5536	0.023172	0.294042
OR2AT4	8.4829	0.0822759	0.303819	-18.5312	0.0232189	0.294216
ERRFI1	3.70965	0.333445	0.584061	14.5087	0.023262	0.294562
FZD9	14.2731	0.0227781	0.153055	-23.8463	0.0233645	0.294662
TMC5	-5.42481	0.228442	0.488919	17.0406	0.0233543	0.294662
EXOSC2	1.04409	0.905348	0.95406	-33.1521	0.0233318	0.294662
SMYD5	37.1932	0.00066168	0.0198782	-41.9822	0.0232902	0.294662
DNAAF2	12.8231	0.415877	0.647566	-59.5628	0.0233388	0.294662
ZNF79	5.06475	0.581389	0.763125	-34.6908	0.0233607	0.294662
PIGL	-18.0653	0.0168791	0.128591	28.7658	0.0234705	0.295152
POLR3G	16.907	0.137881	0.381868	-43.1307	0.0234461	0.295152
ABR	-4.93355	0.620504	0.7883	37.5931	0.0234825	0.295152
SBSPON	-6.58727	0.10391	0.337067	15.3418	0.0234547	0.295152
DPY19L1	-6.69442	0.386183	0.624845	29.1707	0.0234744	0.295152
CYTH1	17.9774	0.0187048	0.135788	-29.074	0.0235004	0.295178
LOC100287175	0.938937	0.898004	0.950184	-27.6165	0.023535	0.295414
PIGH	-33.1207	0.0247578	0.160453	56.0074	0.023625	0.296185
TRAK2	-11.0724	0.0342792	0.195818	19.8396	0.023644	0.296185
APH1B	-21.3214	0.0061239	0.073177	29.6401	0.0236356	0.296185
FMO4	-4.31394	0.413355	0.645522	19.8739	0.0237398	0.296964
TEX14	1.07027	0.844054	0.921583	-20.4805	0.0237638	0.296964
APOC1	11.792	0.0788012	0.299435	-25.3697	0.0237698	0.296964
ATP6V0D2	1.06897	0.873282	0.937983	25.2302	0.0237552	0.296964
SOX6	15.6826	0.0338995	0.194883	-28.0071	0.0238191	0.297181
PROZ	11.8084	0.20053	0.459194	-34.797	0.0238145	0.297181
FLRT3	-6.9649	0.258252	0.518476	23.2163	0.0238723	0.297609
NUP62CL	-2.97296	0.729065	0.855442	-32.2855	0.0238852	0.297609
ARFIP2	-26.0854	7.77262e-05	0.00561804	25.4132	0.0239196	0.297838
SEPT12	2.68024	0.685472	0.829615	-24.8853	0.023936	0.297844
RAB3B	-2.24982	0.614428	0.785222	16.794	0.0239552	0.297884
TAS2R7	4.8889	0.613264	0.784819	-36.3572	0.0240222	0.297943
WBSCR27	-1.13036	0.865951	0.933669	-25.1645	0.0239981	0.297943
OPRD1	8.15922	0.316768	0.570261	-30.6708	0.0240094	0.297943
TMPRSS4	-1.22744	0.82561	0.910973	-20.9318	0.0240238	0.297943
JAK2	10.3999	0.0863243	0.309914	22.876	0.024074	0.298006
SIGLEC9	17.7053	0.0514962	0.241138	-34.345	0.0240768	0.298006
TDRKH	32.0052	0.000191011	0.00987594	-32.9058	0.0240736	0.298006
CRIM1	-5.46356	0.0878238	0.312546	12.057	0.0242841	0.298344
POU5F1	15.7688	0.0506018	0.239109	-30.4452	0.0242037	0.298344
RPL28	-14.1787	0.0589004	0.259064	28.301	0.0242979	0.298344
PARK7	-8.71268	0.106874	0.341927	20.3417	0.0243098	0.298344
MSANTD2	-12.2276	0.11162	0.348169	28.9591	0.0241651	0.298344
CCDC18	21.933	0.0233258	0.154784	-36.5628	0.0242391	0.298344
NREP	-13.6418	0.00415966	0.0588182	18.0928	0.0241494	0.298344
KIAA0226	1.43861	0.855449	0.926941	-29.6411	0.0241728	0.298344
PLEKHS1	1.31284	0.6292	0.794082	10.2069	0.0241938	0.298344
C2CD2	24.4221	0.00322788	0.049885	-31.5006	0.0243278	0.298344
PGM2	16.9428	0.165322	0.417048	45.922	0.0243199	0.298344
SERPINA1	-1.38963	0.48257	0.696071	7.42795	0.0242781	0.298344
DPPA5	9.53886	0.138233	0.38196	-24.2091	0.0243086	0.298344
SPATA31B1	7.22377	0.0365559	0.202358	-13.0469	0.0242575	0.298344
LTF	3.20912	0.0388621	0.208102	5.86022	0.0243843	0.298421
CISH	-10.4083	0.00239112	0.0421586	13.0275	0.0243625	0.298421
CXXC1	-6.88107	0.445749	0.67069	33.8416	0.0244202	0.298421
MRPS23	-3.69254	0.368226	0.611754	-15.3999	0.0243729	0.298421
KIRREL	-5.47724	0.520657	0.721924	31.9711	0.0244136	0.298421
LOC100127888	15.8899	0.00841812	0.087999	-22.8335	0.02443	0.298421
CCDC132	-0.349902	0.962351	0.983272	27.7512	0.0245385	0.298684
PANX2	9.57641	0.237392	0.496684	-30.3989	0.0245825	0.298684
CLIP3	-12.5529	0.0673655	0.275838	25.8288	0.0245013	0.298684
PLGRKT	1.17879	0.833966	0.916076	21.0595	0.0245039	0.298684
FOXA1	-6.9327	5.12681e-08	6.37946e-05	4.97979	0.0245894	0.298684
SUOX	-20.9233	0.00323124	0.049885	26.9515	0.0245374	0.298684
HOXB2	-6.44843	0.00242598	0.0424372	8.06951	0.0245956	0.298684
DPP4	-3.01725	0.670515	0.820343	26.549	0.0245896	0.298684
LELP1	10.0204	0.0707948	0.283552	-20.8633	0.024557	0.298684
BMP2K	-1.43605	0.886529	0.944036	37.6532	0.0246304	0.298911
ZNF391	24.9921	0.00081753	0.0221137	-28.4106	0.0246586	0.29906
SYT5	7.26541	0.343478	0.592576	-28.7183	0.0247094	0.299286
NDUFV2	-3.21713	0.443914	0.669753	15.7284	0.0246993	0.299286
CDCA7	16.2636	0.000449629	0.0161702	-17.6544	0.024726	0.299294
ZNF454	31.1062	0.000883137	0.0232123	-35.5563	0.0247625	0.299541
ZIM2	4.48316	0.475455	0.690666	-23.4856	0.0248596	0.299744
SPAG5	5.65835	0.321692	0.574172	-21.3622	0.0248531	0.299744
SLC10A1	10.3253	0.179078	0.43577	-28.7903	0.0248366	0.299744
HSPB3	3.70301	0.589983	0.769596	-25.6918	0.0248025	0.299744
LYRM5	-10.991	0.0183467	0.134555	17.5598	0.0248226	0.299744
TFF3	-5.57156	0.000161492	0.00882374	5.63586	0.0248768	0.299758
BUB1	17.4836	0.00372238	0.0545588	-22.7951	0.0249147	0.300021
GML	10.767	0.193509	0.451533	-30.9854	0.0249857	0.300119
L3MBTL4	35.2987	3.381e-05	0.00337467	-32.6095	0.0249871	0.300119
PPM1E	0.821773	0.926007	0.965263	-33.0275	0.0249811	0.300119
BPIFB3	4.4692	0.562023	0.751015	-28.7877	0.0249585	0.300119
GCNT2	16.4564	0.00106668	0.0260256	-19.0706	0.0250296	0.300436
MFSD3	-2.1458	0.751306	0.867556	-25.2631	0.0250553	0.300551
LOC100287098	7.53824	0.23805	0.497294	-23.8773	0.0251047	0.30095
ADRBK2	-5.04155	0.520724	0.721928	29.2874	0.0251379	0.300961
MRPS31	-2.62356	0.830115	0.913621	45.5984	0.0251278	0.300961
IGF2BP2	15.6376	0.000502253	0.0170757	-17.0635	0.0251585	0.301016
RAD54L	12.6741	0.0653106	0.271618	-25.7633	0.0251844	0.301132
PAM	0.254307	0.955953	0.98	17.1578	0.0252198	0.301169
ACAN	2.89673	0.700107	0.838197	-28.0336	0.0252067	0.301169
ZDHHC20	15.8655	0.0703939	0.28262	-32.8202	0.0253012	0.301799
ATRN	4.35401	0.571252	0.75663	28.6501	0.0253198	0.301799
ISG15	2.98212	0.312146	0.566103	-11.0043	0.025321	0.301799
CHRM2	18.9309	0.0304928	0.182032	-32.8075	0.0253538	0.301997
TRIM31	16.2339	0.0353083	0.198264	-28.886	0.0254718	0.302983
OR13C3	14.1503	0.117784	0.35592	-33.7819	0.0254636	0.302983
C1orf226	-6.54118	0.0458457	0.22748	12.2593	0.0254853	0.302983
HGS	6.172	0.431731	0.660513	-29.2201	0.0255267	0.303281
TTC14	-15.2857	0.00985317	0.0948475	22.2446	0.025549	0.303301
MAL2	-2.05386	0.36575	0.610402	-8.45316	0.0255608	0.303301
JMJD4	28.6022	0.000260962	0.0119926	-29.7124	0.0255824	0.303364
USP35	-6.92115	0.115891	0.353477	16.4207	0.0256273	0.303704
MED10	19.4819	0.087894	0.312723	-42.5891	0.0257049	0.30443
OR2J3	7.06992	0.258716	0.519182	-23.2897	0.0257443	0.30451
GDPD3	4.32637	0.565083	0.753162	-27.9398	0.0257397	0.30451
RDH11	-4.71021	0.465411	0.683795	23.9752	0.0257774	0.304709
IFI44L	4.60117	0.0294127	0.177589	-7.89807	0.0258136	0.304765
PLCXD1	12.0763	0.0862145	0.309639	-26.2419	0.0258148	0.304765
PXDNL	-1.25271	0.800977	0.895813	-18.4432	0.0258409	0.30488
EFEMP2	-10.3595	0.123872	0.36399	25.0639	0.0259037	0.305111
OR8G1	-0.48614	0.934027	0.968616	-21.7839	0.0259095	0.305111
SLC9A6	27.6186	0.000297386	0.0129387	-28.889	0.025885	0.305111
CISD2	4.6903	0.456072	0.677861	-23.3592	0.0259271	0.305125
FEM1C	-19.0621	0.0363392	0.201686	33.9958	0.0259555	0.305268
EXOSC4	1.55507	0.735931	0.859315	-17.0847	0.0261052	0.305748
CLDN11	-6.40781	0.224338	0.484189	19.5773	0.026126	0.305748
USP36	0.550778	0.938319	0.970173	-26.3739	0.0260676	0.305748
NDST1	-17.7217	0.0403082	0.212724	32.2157	0.0261274	0.305748
PPP1R13B	-8.9708	0.18881	0.445889	25.3616	0.026068	0.305748
OAS1	3.87964	0.285101	0.542884	-13.4683	0.0261096	0.305748
GTPBP4	16.9977	0.000229411	0.0110076	-17.4545	0.0260243	0.305748
CDC25C	13.294	0.0796976	0.300274	-28.2413	0.026064	0.305748
SIX3	7.00473	0.0945941	0.323133	-15.5832	0.0261625	0.305967
S100A9	6.42462	0.000370941	0.0144111	-6.80635	0.0262926	0.307296
CMC2	10.0484	0.0259584	0.165563	-16.8179	0.0263275	0.307511
DTWD1	-21.0684	0.0161754	0.125488	32.6871	0.0263471	0.307548
NASP	13.2958	0.0445549	0.224156	-24.6275	0.0263647	0.307561
HSH2D	-0.229199	0.971289	0.987155	-23.5419	0.0264198	0.307602
PPAP2C	7.56331	0.148529	0.394724	-19.4128	0.0264342	0.307602
EVPL	-7.19575	0.292022	0.549344	-25.287	0.0264303	0.307602
TMEM223	19.5946	0.0346047	0.196005	-34.513	0.0264332	0.307602
ADCY2	13.273	0.065415	0.271762	-26.7644	0.0264532	0.307632
MOB3A	2.90249	0.59342	0.771591	20.0956	0.026505	0.308042
PRKG1	-20.2598	0.0131063	0.111145	30.4524	0.0265243	0.308075
EBPL	1.40697	0.769369	0.877667	17.726	0.0265609	0.308308
EMC2	0.631311	0.847364	0.922736	-12.1126	0.0265868	0.308416
BTBD7	-13.0625	0.330453	0.581443	49.6161	0.0266526	0.308916
TNNC2	7.83652	0.401755	0.636487	-34.533	0.0266629	0.308916
LILRB2	28.142	0.00180881	0.0354636	-33.7782	0.0267027	0.309185
C6orf52	1.54431	0.768444	0.877237	-19.3479	0.026787	0.309202
GLIPR1	5.49494	0.364403	0.60897	22.374	0.0267685	0.309202
NLRP11	12.3553	0.145267	0.390779	-31.3982	0.0267325	0.309202
MZT1	0.603426	0.94206	0.972434	-30.6203	0.0267847	0.309202
EMP2	-15.153	9.00535e-06	0.00171515	12.9683	0.0267643	0.309202
SPG11	-12.6294	0.0061802	0.0733334	17.2009	0.0268285	0.309489
ETV7	27.8672	0.000596078	0.0188232	-30.4527	0.026886	0.309779
CYB5A	-7.1402	0.0198313	0.140568	11.3902	0.0268868	0.309779
NTN1	19.1599	0.000515803	0.0173301	-20.6949	0.0270032	0.310919
XKR4	11.3796	0.15596	0.40443	-29.6264	0.0270191	0.310919
ILVBL	8.01782	0.332717	0.583462	-30.5057	0.0271158	0.311499
IL33	-2.52954	0.633017	0.796663	19.5028	0.0271195	0.311499
THBS2	-3.2995	0.0741113	0.290042	6.83279	0.0271032	0.311499
NAIP	-9.00486	0.0102303	0.0965361	13.0225	0.0272636	0.311502
SMC1B	16.5501	0.0222498	0.150796	-26.8418	0.0271925	0.311502
QPRT	20.5702	0.00283012	0.0459126	-25.6613	0.0273534	0.311502
RPA3	15.5665	0.0803012	0.300878	-32.8766	0.0272671	0.311502
MLEC	-2.9161	0.605431	0.780628	20.7526	0.0273388	0.311502
ATP1B1	0.0999682	0.968915	0.9863	9.43039	0.027292	0.311502
POU2F1	-5.28289	0.659499	0.814479	-44.0917	0.0272842	0.311502
LYPD1	15.535	0.0164475	0.126491	-24.0262	0.0272199	0.311502
KCTD5	13.3713	0.190653	0.448097	-37.6605	0.027284	0.311502
OR13J1	7.6197	0.203248	0.461898	-22.0819	0.0272011	0.311502
GTPBP6	2.05337	0.86535	0.933357	44.5151	0.0272985	0.311502
RCC1	6.46435	0.382607	0.622287	-27.2739	0.0271481	0.311502
UTS2R	8.54903	0.294588	0.551282	-30.023	0.027352	0.311502
ARHGAP11A	32.7787	0.00488632	0.0645915	-43.3261	0.0273081	0.311502
NCF2	13.7648	0.00527799	0.0668818	-18.3414	0.0274017	0.31169
FN3K	6.77498	0.483478	0.696686	-35.5438	0.0274034	0.31169
CDKN1C	-12.1526	0.0228013	0.153091	19.7564	0.0274517	0.311825
IL15RA	30.2689	0.000754808	0.0214437	-33.5601	0.027482	0.311825
FOSL1	13.0515	0.0802558	0.300859	-27.529	0.027448	0.311825
TBC1D28	3.13472	0.612663	0.784641	-22.7433	0.027477	0.311825
PILRB	-15.5155	0.00119049	0.0275689	17.849	0.0275587	0.312309
DUOXA1	10.5317	0.0939003	0.322513	-23.1705	0.0275591	0.312309
TAGLN	-6.89661	0.0172475	0.130334	10.7187	0.0275749	0.312309
DERL2	3.70507	0.570464	0.756552	23.9537	0.0277106	0.312708
RPS24	-2.72555	0.601667	0.77781	19.1525	0.0276966	0.312708
JAK1	-6.12115	0.138913	0.382596	15.2197	0.0276675	0.312708
USP54	-4.59665	0.429742	0.659362	21.3672	0.0276775	0.312708
REP15	14.9757	0.18126	0.438344	-41.186	0.0276927	0.312708
MSRA	9.9346	0.228071	0.488531	30.2902	0.0276828	0.312708
VEPH1	4.54363	0.684071	0.828901	-40.9412	0.0277384	0.312832
HMGCS1	10.3779	0.0513333	0.2407	-19.6316	0.0277633	0.312924
VTN	4.80933	0.404951	0.639351	-21.1847	0.0277844	0.312972
HOXA13	-15.3422	0.191937	0.449642	-43.1734	0.027877	0.313716
APP	2.4968	0.358881	0.603967	9.979	0.027884	0.313716
B3GNT7	24.4113	2.6637e-05	0.0031788	-21.8526	0.0279167	0.313894
YME1L1	48.0089	0.000469053	0.0165402	-51.1677	0.0279967	0.314605
CRISPLD2	-2.74631	0.487612	0.699614	14.4863	0.0280432	0.314748
MELK	23.5146	0.00246403	0.0426414	-28.812	0.0280401	0.314748
MLH3	-36.6885	0.00179298	0.035339	43.6127	0.0280924	0.314862
PFDN2	12.5861	0.00266512	0.0442961	-15.5352	0.0280921	0.314862
TP53TG1	-12.732	0.0300687	0.180287	21.6198	0.0281039	0.314862
PLEKHG4B	17.6833	0.0245846	0.159674	-28.9848	0.0281417	0.314907
GPR98	-4.90502	0.413532	0.64569	21.956	0.0281372	0.314907
VRK1	17.5675	0.00941963	0.0926507	-24.9872	0.0281787	0.314943
NCAPG	16.8471	0.0105499	0.0977385	-24.3235	0.0281702	0.314943
CDKN1B	-8.8836	0.0178846	0.132995	13.8245	0.0282527	0.315432
CHAF1A	14.7184	0.0234785	0.155271	-23.9196	0.0282748	0.315432
C10orf91	9.32493	0.139764	0.383576	-23.1445	0.02829	0.315432
MBD5	-13.9089	0.402825	0.637456	60.8106	0.028258	0.315432
SLC25A3	-3.38109	0.366324	0.610758	13.6859	0.0283258	0.315595
CXCR7	3.96668	0.654853	0.81107	-32.4144	0.0283384	0.315595
CASR	2.62437	0.774014	0.880323	-33.3535	0.0284783	0.315769
RFC5	9.81919	0.218764	0.478091	-29.2045	0.0284485	0.315769
HMGA1	13.154	0.00215512	0.0395613	-15.8652	0.0285101	0.315769
DUSP10	-4.4448	0.343251	0.592423	17.1248	0.028574	0.315769
QDPR	-9.7787	0.0059665	0.0720172	13.1272	0.0284593	0.315769
ATP5A1	-3.81443	0.417933	0.649519	17.2068	0.0284069	0.315769
C16orf59	13.6716	0.12888	0.37031	-32.9561	0.028522	0.315769
ZG16B	-5.53414	0.0246034	0.159674	9.04956	0.0285427	0.315769
ISCA2	-12.4455	0.180729	0.437656	34.0028	0.0285506	0.315769
CLCN5	34.2326	0.000113298	0.00724672	-33.0782	0.0285498	0.315769
CTDNEP1	-2.8106	0.779782	0.884081	36.6598	0.0285732	0.315769
HEPACAM2	-2.46608	0.752387	0.868318	28.5094	0.0285652	0.315769
CHODL.AS1	13.5042	0.157852	0.407317	-34.9854	0.0285151	0.315769
ATP6V1C2	3.77738	0.357598	0.603105	-14.9879	0.0286191	0.31608
CCL8	10.8887	0.00261714	0.0440143	-13.3694	0.0286517	0.316253
CDCA3	27.6626	4.04152e-05	0.00380984	-25.1872	0.0286868	0.316453
TTYH1	18.9828	2.96071e-07	0.000184206	-14.0293	0.0287792	0.316741
SORBS1	-4.76787	0.510982	0.715202	26.4341	0.0287807	0.316741
PLIN3	-8.07447	0.315275	0.568817	29.3314	0.0287604	0.316741
OTOP3	10.2371	0.268505	0.527001	-33.7628	0.0287498	0.316741
TNRC6B	-8.126	0.455139	0.677122	39.6132	0.0289613	0.318165
EIF2B2	-9.3555	0.303011	0.557816	33.0992	0.0289448	0.318165
DSCR10	9.10345	0.15474	0.40282	-23.3463	0.0289481	0.318165
BCAP29	-8.18181	0.37743	0.618284	33.7506	0.029014	0.318373
CD34	-16.9619	0.0117885	0.104379	24.7299	0.0290144	0.318373
KCTD12	-1.00141	0.78215	0.885046	13.1675	0.0290649	0.31874
GPR110	23.2741	0.0124078	0.107242	-34.154	0.0291085	0.319031
CDC25B	13.2924	0.00116613	0.0273439	-15.1161	0.0291269	0.319046
GPS2	-3.85646	0.48125	0.695127	19.8871	0.029351	0.321311
FAM50A	8.07142	0.163199	0.414376	-21.0671	0.0293697	0.321328
APBB2	-14.5414	9.71668e-06	0.00172726	12.2826	0.029412	0.321602
MEX3A	10.0784	0.00108233	0.0262359	-11.3681	0.0294336	0.321649
ATG2B	-20.2066	0.0658606	0.272501	40.0127	0.0296028	0.321778
DLX4	7.45492	0.361654	0.60676	-29.6543	0.0295838	0.321778
OAS3	3.10792	0.247704	0.508122	-9.77003	0.0294745	0.321778
TMEM204	-11.5126	0.212524	0.472176	33.5396	0.0296177	0.321778
TMC6	12.0233	0.146349	0.391797	-30.0992	0.0295549	0.321778
NDUFC2	-5.80698	0.332592	0.583431	21.7619	0.0295022	0.321778
RBPMS	-8.01382	0.0433166	0.221603	14.4668	0.0295318	0.321778
PPP1R16A	-8.1499	0.125478	0.366174	-19.3507	0.0295411	0.321778
ZWILCH	12.903	0.111964	0.348768	-29.5292	0.0296056	0.321778
CCDC167	13.28	0.045788	0.227478	-24.2511	0.0295219	0.321778
CYP4Z2P	-3.6366	0.513362	0.716619	20.1699	0.0296402	0.321836
TLN1	0.0231412	0.996414	0.998176	18.6488	0.0296701	0.321972
CTU2	24.166	0.00661213	0.0758105	-32.5848	0.0297142	0.322263
CENPE	10.7359	0.0234923	0.155271	-17.292	0.0297503	0.322468
PITX1	0.192537	0.971513	0.987222	-19.513	0.0298069	0.322802
NR4A3	3.73226	0.542215	0.736777	-22.1722	0.029833	0.322802
C12orf10	-10.6096	0.264694	0.524069	34.4897	0.0298158	0.322802
USP4	-6.45118	0.253892	0.513932	20.4957	0.0298753	0.323043
TRPM2	16.0488	0.0729432	0.287666	-32.5334	0.0298899	0.323043
ZNF250	-6.57445	0.484141	0.697044	-33.999	0.0299751	0.323776
MTMR7	-5.94898	0.529704	0.728319	-34.239	0.030004	0.323901
ASIC1	-0.978321	0.908832	0.955951	-30.8677	0.0300925	0.324267
BPIFB1	-0.112029	0.97225	0.987567	11.6339	0.0301128	0.324267
RNFT2	8.43791	0.269671	0.528005	-27.6742	0.0300653	0.324267
RNASEL	-5.23869	0.675736	0.823708	45.2427	0.0301609	0.324267
EBF1	-10.6516	0.149648	0.396589	26.7815	0.030176	0.324267
CCL13	16.6823	0.00556489	0.0690158	-21.9863	0.0301591	0.324267
NHLRC3	-13.7702	0.102934	0.335795	30.6222	0.0301399	0.324267
LOC100287329	3.52126	0.516981	0.71951	-19.6355	0.0301769	0.324267
E2F6	21.0734	0.214303	0.473987	-61.4149	0.0302022	0.324352
C6orf136	-1.21971	0.845398	0.922006	-22.583	0.0302243	0.324403
LOC100506965	-8.44229	0.0797749	0.300354	17.4745	0.0302513	0.324506
SAMD5	-1.89824	0.703354	0.839515	17.993	0.0302912	0.324748
HCFC1	22.8928	0.0746594	0.291136	-46.5639	0.0303108	0.324771
COL12A1	-4.07008	0.106994	0.342076	9.1425	0.0303974	0.324897
B4GALT4	34.1529	0.00239638	0.0421586	-41.1365	0.0304027	0.324897
BAZ2B	-7.33678	0.215216	0.474824	21.4023	0.0303739	0.324897
FAM189A2	-1.45351	0.769026	0.877516	17.8551	0.0303818	0.324897
PBK	17.567	0.0105886	0.097888	-25.0312	0.0304096	0.324897
BRD9	22.3595	0.00958293	0.0935978	-31.4362	0.0304501	0.325144
FAM71E1	5.10795	0.473326	0.689284	-25.6884	0.0305358	0.3255
CD226	22.0942	0.0104508	0.0971771	-31.4082	0.0305108	0.3255
HNF4G	3.77416	0.744237	0.863289	-41.6954	0.0305255	0.3255
HK2	11.4083	0.10568	0.339853	-25.504	0.0305745	0.325727
CYP21A2	-7.99372	0.0806035	0.301375	16.552	0.0306471	0.326141
HSPBP1	0.900239	0.936043	0.969046	-40.3994	0.0306484	0.326141
NOL8	-3.32441	0.695863	0.835889	30.6254	0.0306813	0.326306
DNAJC4	-3.73361	0.611622	0.784108	26.4624	0.0308199	0.32663
MRPS30	-3.97638	0.0121965	0.106427	5.76312	0.0307818	0.32663
TLX2	2.45598	0.77465	0.88067	-30.8612	0.0308343	0.32663
ARR3	11.3641	0.127278	0.368626	-26.9108	0.0307739	0.32663
ADM2	19.0469	0.00515864	0.066267	-24.7995	0.0307536	0.32663
TCP11L2	-9.60819	0.145473	0.391006	23.8296	0.0307565	0.32663
RYR1	17.6654	0.0403639	0.212763	-31.1981	0.0308193	0.32663
TMEM108	15.581	0.106576	0.34147	-34.8379	0.030979	0.327976
PFDN6	20.0599	0.0218672	0.149506	-31.6776	0.0310889	0.328802
HEPH	-9.62018	0.241696	0.501235	29.5715	0.0311085	0.328802
GNLY	21.7392	0.000427062	0.0157221	-22.5815	0.0311098	0.328802
TMEM79	5.50885	0.350181	0.59718	-21.2021	0.0311296	0.328825
KIF18A	18.7459	0.000700741	0.0205665	-20.2016	0.0311899	0.328918
SNRPA1	1.61782	0.77752	0.882696	-20.5545	0.0311985	0.328918
HRSP12	2.86145	0.57413	0.758395	-18.2882	0.0311699	0.328918
LOC100133299	-6.82181	0.156887	0.405919	17.3489	0.0312089	0.328918
ALDH3A2	-12.4968	0.00931347	0.0921229	17.4211	0.0312649	0.329169
TFDP1	6.85773	0.183267	0.439873	-18.5394	0.0312679	0.329169
ALDH5A1	2.03666	0.742131	0.862454	-22.2062	0.0313178	0.329332
RIN2	-5.51099	0.150189	0.397301	13.7814	0.0313187	0.329332
KCNK1	0.0479013	0.989197	0.994688	-12.6881	0.0313446	0.329338
C1orf123	-13.9473	0.0833644	0.305444	29.0185	0.0313546	0.329338
ACAT2	12.6614	0.0188494	0.136525	-19.4849	0.031455	0.329686
SNX19	-15.5047	0.0374252	0.204285	26.8777	0.0314584	0.329686
CAMK2G	34.8645	0.00136429	0.0300618	-39.6351	0.0314469	0.329686
CHD3	-14.4963	0.143488	0.388258	35.6367	0.0314257	0.329686
MRAP2	29.4125	0.00206058	0.0384993	-34.6941	0.0315139	0.330083
SLC2A6	18.7479	0.00714945	0.079582	-25.212	0.0317572	0.330406
TFAP2E	7.08412	0.360542	0.605554	-27.779	0.0316108	0.330406
FILIP1	26.8308	0.055143	0.249662	-50.3782	0.0316137	0.330406
EXOSC9	-2.48814	0.712746	0.845754	-24.2086	0.0315823	0.330406
RBM42	17.0416	0.104749	0.338453	-37.7507	0.0316839	0.330406
ATXN10	-17.279	0.00909658	0.09131	23.9584	0.0316697	0.330406
DSN1	10.3139	0.130625	0.372972	-24.502	0.0317147	0.330406
MED27	18.477	0.216653	0.476137	-53.6348	0.0317461	0.330406
AXL	-6.98739	0.088948	0.31384	14.772	0.0316383	0.330406
JAGN1	23.9842	0.00487015	0.0644233	-30.8551	0.0317056	0.330406
PER1	-4.29887	0.483609	0.696686	21.9729	0.0317541	0.330406
ANKRD28	-12.4853	0.0926963	0.320655	26.704	0.0316159	0.330406
GLT8D1	-13.5141	0.0181205	0.133736	20.6251	0.0318342	0.330514
GABPB1	-9.80212	0.353895	0.600222	-37.8558	0.0318616	0.330514
PYCRL	-0.0945153	0.992304	0.99602	-35.0405	0.0318414	0.330514
PEX5L	0.649407	0.923591	0.964089	-24.2088	0.0318738	0.330514
C4orf21	19.5956	0.141189	0.384704	-47.7768	0.0318614	0.330514
KRT16P1	-2.56578	0.703646	0.83958	-24.129	0.0318159	0.330514
DNAJC2	12.8357	0.00649547	0.0752112	-17.048	0.031917	0.330594
CMTM3	-7.0349	0.101953	0.334438	15.4393	0.0319052	0.330594
CYP2C18	10.2	0.411963	0.644102	-44.4565	0.0320279	0.330642
INO80	-20.2721	0.132153	0.375186	-48.2818	0.0319557	0.330642
CYSLTR2	10.4731	0.444292	0.669753	-48.9701	0.0319579	0.330642
FCHO2	-20.7533	0.0213281	0.147421	32.4695	0.0319921	0.330642
RFNG	2.01515	0.828844	0.913041	-33.3034	0.0320137	0.330642
ZNF234	-8.83547	0.470783	0.687701	43.7984	0.0320256	0.330642
RPS27L	-15.1433	0.023339	0.154784	24.0303	0.032098	0.331182
MYO16	13.8693	0.0447493	0.224668	-24.822	0.032134	0.331371
AIF1L	13.1553	0.00124832	0.0283455	-14.7742	0.0322287	0.332164
TTLL4	20.6664	6.35141e-06	0.00134715	-16.8397	0.0322662	0.332183
ZNF771	1.57891	0.878318	0.940282	-36.7929	0.0322564	0.332183
CLK4	-13.5013	0.174633	0.42996	35.5704	0.0323144	0.332385
FGFR1OP	-8.43995	0.0465537	0.229147	15.2136	0.0323214	0.332385
AFF1	-11.1796	0.0299534	0.179884	18.492	0.0323833	0.332655
DCAF4L2	12.9057	0.140631	0.384226	-31.331	0.0323672	0.332655
TMEM98	-9.94968	0.0434307	0.22197	17.6556	0.0325517	0.332926
HIVEP2	23.5638	0.0165222	0.126978	-35.3135	0.0325633	0.332926
CNN3	-1.22264	0.572844	0.757824	7.72587	0.0325615	0.332926
TUBGCP3	11.0691	0.17635	0.432167	-29.243	0.0325245	0.332926
UBE2G1	2.57305	0.671484	0.820991	21.6272	0.032441	0.332926
ERP27	2.66428	0.229317	0.489445	-7.90926	0.0325875	0.332926
PSPH	4.68537	0.486661	0.698894	-23.9989	0.0326059	0.332926
ALG8	-3.82964	0.294081	0.550838	13.0264	0.0324857	0.332926
SLC26A9	11.8467	0.0510013	0.239783	-21.7413	0.0325922	0.332926
C1orf127	4.89598	0.554748	0.745038	-29.5325	0.0325809	0.332926
IFNA17	14.9373	0.155685	0.40404	-37.6079	0.032453	0.332926
GABBR1	-14.5402	0.00114867	0.0270707	16.1697	0.0327106	0.333084
SIGLEC5	21.4678	0.0394188	0.209767	-37.3383	0.0326514	0.333084
CPD	-2.9434	0.320821	0.573222	10.5662	0.0327021	0.333084
RPTOR	-4.73714	0.641345	0.80221	-36.2052	0.0326776	0.333084
WIBG	-16.2161	0.0529553	0.245263	29.9909	0.0326811	0.333084
C7orf13	18.9251	0.00644796	0.0749384	-24.987	0.032805	0.333381
SPAG1	-1.95325	0.622559	0.789473	-14.116	0.032829	0.333381
PTGES2	17.6572	0.0987755	0.329649	-38.1995	0.0327963	0.333381
STIP1	2.8314	0.519646	0.721327	-15.6468	0.0328269	0.333381
HIST1H2BO	7.35667	0.0340728	0.195311	-12.4314	0.0327892	0.333381
OR4N2	7.417	0.154871	0.402925	-18.5926	0.0328769	0.333685
RPS6KA2	0.177056	0.981687	0.99146	27.417	0.0329053	0.333737
LONP2	-15.9049	0.000384739	0.0146601	16.2263	0.032939	0.333737
LOC642846	6.96542	0.283339	0.541043	-23.0991	0.0330461	0.333737
PFKFB2	21.9552	0.0871126	0.311249	-45.7804	0.0330494	0.333737
TCHH	12.1574	0.0926139	0.320653	-25.7948	0.0329786	0.333737
WDR82	-10.2582	0.162003	0.4132	26.1318	0.0330447	0.333737
ST5	-3.50495	0.628807	0.793953	25.7558	0.0330772	0.333737
RNF26	33.4531	0.00317988	0.0493781	-40.8319	0.0329608	0.333737
B3GNT5	25.5196	1.19076e-06	0.000463033	-19.3393	0.0329923	0.333737
TMEM254.AS1	4.25192	0.567417	0.755086	-26.435	0.032947	0.333737
PCP4L1	37.9713	2.74433e-08	4.26857e-05	-25.4116	0.0330787	0.333737
PRKAA1	8.4673	0.159071	0.408793	21.4081	0.0331424	0.3342
DPYSL2	4.37046	0.310904	0.565321	15.3269	0.0332217	0.334531
MTMR9	-4.91978	0.719738	0.849741	48.6572	0.0332291	0.334531
THEM5	11.9501	0.0624841	0.266041	-22.8821	0.0332151	0.334531
TAF5L	13.0572	0.168098	0.420526	-33.7027	0.0332553	0.334615
MRPL44	25.1	0.0152879	0.121322	37.0347	0.0332781	0.334664
EPM2AIP1	-13.0909	0.0275551	0.171381	21.2246	0.0333045	0.334748
RHEB	13.8031	0.121848	0.361457	-31.7434	0.0333826	0.334993
ALDOC	11.3455	0.0733659	0.288593	-22.5756	0.0333492	0.334993
OPTC	4.62016	0.497264	0.706618	-24.146	0.0333742	0.334993
CYC1	-1.85041	0.675359	0.823517	-15.6592	0.0334683	0.33551
LCE3B	3.71753	0.569814	0.756334	-23.1881	0.0334701	0.33551
HS3ST3B1	10.3595	0.0672672	0.275701	20.1542	0.0335326	0.335799
RWDD2B	8.42407	0.199111	0.457747	23.2945	0.033535	0.335799
STAT1	7.27488	0.007653	0.0832038	-9.76012	0.0336447	0.336537
ZNF252P	-7.18141	0.166984	0.419462	-18.4495	0.0336295	0.336537
VSX1	6.99039	0.391616	0.629208	-28.9064	0.0337034	0.336598
GPR63	16.2417	0.041479	0.215853	-28.3548	0.0337951	0.336598
EDN2	6.00793	0.292811	0.550082	-20.2453	0.0336852	0.336598
FILIP1L	-7.09192	0.201075	0.459353	19.669	0.0337835	0.336598
DCXR	-12.5559	0.00272663	0.0448395	15.0277	0.0337063	0.336598
PNMA1	-6.54064	0.0508528	0.239328	11.9157	0.0337889	0.336598
LRRC14B	6.11604	0.294332	0.550899	-20.6621	0.0337929	0.336598
KIAA0753	-15.5774	0.0913632	0.31886	32.7808	0.0337652	0.336598
HSPB9	5.74421	0.443851	0.669753	-26.5351	0.0339385	0.337022
SI	20.5562	0.327327	0.578823	-74.2996	0.0338746	0.337022
SIRT5	24.4925	0.0412372	0.215721	-42.6821	0.0339076	0.337022
IGLON5	16.1068	0.0736105	0.289044	-31.9757	0.0339169	0.337022
TMEM52	13.3741	0.0532405	0.245852	-24.6012	0.0338608	0.337022
LOC100287931	1.54272	0.809584	0.901506	-22.6269	0.033946	0.337022
NFE2L3	37.0598	4.95411e-06	0.00110081	-29.5869	0.0339762	0.337143
C15orf37	8.62022	0.368181	0.611754	-33.8811	0.0340111	0.337169
AGO2	3.03586	0.410841	0.643264	-13.0511	0.0340456	0.337169
OR6N2	6.53903	0.254565	0.51456	-20.3124	0.0340325	0.337169
ZNF878	10.4633	0.496968	0.706521	-54.4413	0.0340511	0.337169
PEX11B	-5.16353	0.410635	0.643104	22.1779	0.0341297	0.337494
MRPS7	0.667493	0.915303	0.959698	-22.1605	0.0341025	0.337494
DNALI1	-15.3328	5.99506e-05	0.00483521	13.8193	0.0341382	0.337494
SPRR3	11.1952	0.0298913	0.179627	-18.3258	0.0341791	0.337542
MIR205HG	-1.91841	0.357959	0.60355	7.37538	0.0341649	0.337542
ITGA6	3.43911	0.0867111	0.310645	7.11216	0.0343089	0.338059
SDR39U1	-14.9859	0.00299015	0.0473378	18.0463	0.0342649	0.338059
CPA4	12.5215	0.00397032	0.0567863	-15.5221	0.0343402	0.338059
TPH1	-4.47689	0.252163	0.51276	13.8145	0.0343251	0.338059
KIF6	7.53962	0.37522	0.61677	-30.0257	0.0342921	0.338059
DSCR4	13.6316	0.0857948	0.308964	-28.1139	0.0342776	0.338059
LAMP5	-15.602	0.00721264	0.0799991	20.6964	0.0343796	0.338268
USP33	-6.72743	0.14236	0.386651	16.2129	0.0344521	0.338669
PTN	1.58005	0.65405	0.810453	12.428	0.0344618	0.338669
GRIA3	1.76845	0.843849	0.921583	31.6274	0.0345314	0.338669
ELTD1	-15.7591	0.0876354	0.312338	32.6422	0.0345473	0.338669
GEM	-3.74752	0.0224467	0.151439	5.82903	0.0345221	0.338669
MYO1D	-7.95332	0.02135	0.147428	12.2705	0.0345197	0.338669
DYNAP	9.4143	0.434977	0.662874	-42.5256	0.0344913	0.338669
CTDSP1	-23.5923	0.00149957	0.0317341	26.5634	0.0346367	0.339367
C10orf71	5.88497	0.436289	0.66376	-26.6338	0.0346655	0.339471
ZNF626	-2.57952	0.753892	0.869281	28.9253	0.0349219	0.341803
ZYG11A	15.2016	0.136138	0.380063	-35.9664	0.0349658	0.342053
C21orf88	4.44415	0.591827	0.770653	-29.1299	0.0350279	0.34248
FANCL	12.8793	0.0884519	0.313215	-26.6706	0.0350617	0.342632
SH3BP4	-7.67148	0.0628188	0.266931	14.5554	0.0351106	0.34277
RAB33B	-13.0108	0.303456	0.55814	44.4679	0.0351126	0.34277
CLDN3	3.07903	0.20582	0.465126	-8.55461	0.0353732	0.342974
THTPA	-20.3262	0.0177884	0.13249	30.3521	0.0352401	0.342974
COL4A3BP	-16.961	0.0535733	0.246619	30.9855	0.0353734	0.342974
CDK18	13.579	0.00334293	0.050977	-16.4353	0.035423	0.342974
MYO5C	-23.3002	8.2063e-07	0.000348115	17.1839	0.0354075	0.342974
TBX3	-13.1014	2.17298e-08	4.05587e-05	8.60356	0.0353159	0.342974
TMEM180	11.241	0.216227	0.475591	-31.9852	0.0351577	0.342974
ASB15	6.03466	0.427401	0.657282	-26.6863	0.0353834	0.342974
EN1	3.95805	0.0147199	0.118898	-5.74635	0.0352147	0.342974
INTS8	-3.43958	0.335911	0.58596	-12.5476	0.0354275	0.342974
CEBPB	9.3446	0.000781507	0.0218039	-9.92959	0.03523	0.342974
CD7	17.1341	0.00540909	0.0676227	-21.8753	0.0351909	0.342974
GLDN	5.88465	0.448985	0.672955	-27.2931	0.03527	0.342974
KLRG2	12.9013	0.059728	0.26064	-24.1689	0.0352798	0.342974
TAS2R39	4.13838	0.447181	0.671823	-19.1021	0.035424	0.342974
PRG1	10.5136	0.0626618	0.266562	-19.9131	0.0353242	0.342974
CHST6	15.5823	0.0221026	0.150344	-24.0452	0.035524	0.34373
ASAH1	-4.3583	0.171713	0.425576	11.2019	0.0355656	0.343952
THAP6	-29.0224	0.0225303	0.151925	44.9114	0.0355838	0.343952
FGF10	-2.56106	0.390499	0.628278	10.4547	0.0356372	0.344042
ILDR2	10.4211	0.189187	0.446393	-27.8624	0.0356484	0.344042
PURA	-22.1595	0.00492773	0.0646182	27.9319	0.0356127	0.344042
KDSR	-5.15478	0.470577	0.687676	25.0294	0.0356802	0.344171
KRT40	5.06323	0.53984	0.735724	-28.9131	0.0357828	0.344284
DPYSL3	-5.32442	0.0807853	0.301632	10.7195	0.035759	0.344284
ATP13A4	3.49849	0.49249	0.703435	17.8525	0.0357235	0.344284
GPA33	15.6974	0.0524705	0.243926	-28.482	0.0357909	0.344284
ODF1	5.70022	0.213527	0.473117	-16.0691	0.0358025	0.344284
FLJ44838	5.47491	0.403501	0.637871	-22.9554	0.0357759	0.344284
RHOH	-4.64831	0.194148	0.452238	12.5544	0.0358347	0.344416
KIAA1524	27.6099	0.000818676	0.0221137	-29.3449	0.0358796	0.344669
NLRC4	25.3026	0.0182573	0.13422	-37.7987	0.035911	0.344793
RHOT1	-10.9296	0.0262791	0.166492	17.3221	0.0359636	0.344944
OR5R1	8.13362	0.1226	0.362773	-18.4825	0.0359468	0.344944
GARS	16.1342	0.00087627	0.0231665	-17.2285	0.036029	0.345393
UPK3B	15.3341	0.0936159	0.322388	-32.0898	0.0360543	0.345459
JMJD6	0.811056	0.926907	0.965657	-30.8834	0.0360874	0.345598
FOXA2	10.486	0.117257	0.355233	-23.4618	0.0361662	0.345998
CLDN12	-8.71839	0.0371896	0.203835	14.7069	0.0361565	0.345998
KRTAP1.3	14.0246	0.334797	0.584946	-50.8093	0.0362933	0.346326
TCF12	-14.6401	0.00575358	0.0705302	18.7146	0.0362812	0.346326
C1orf35	-9.33361	0.428151	0.65792	-41.1576	0.0362203	0.346326
PARM1	6.58505	0.261346	0.521212	20.5008	0.0362488	0.346326
ARID3B	10.1919	0.306795	0.561129	-34.8552	0.0362843	0.346326
ZFYVE21	-1.02762	0.919847	0.96232	35.6116	0.0364132	0.346485
SLC2A9	10.6431	0.287339	0.544652	34.937	0.0364398	0.346485
FBXO43	4.27954	0.544025	0.738277	-24.6107	0.0364051	0.346485
POP5	4.2652	0.538887	0.734935	24.2195	0.0363996	0.346485
OR10H2	12.2749	0.0594143	0.260042	-22.8318	0.0363902	0.346485
FAM200B	-4.14915	0.437317	0.664701	18.6435	0.0364243	0.346485
KRTAP4.2	5.63757	0.419682	0.650587	-24.3889	0.0363852	0.346485
TMPRSS2	24.1944	0.000142432	0.00828192	-22.6623	0.0364704	0.346599
SOX5	8.05567	0.399599	0.634703	-33.3702	0.0364965	0.346626
MFSD4	27.1125	0.00100569	0.0252981	-29.2001	0.0365437	0.346626
HIST1H1T	-4.42543	0.403749	0.638155	-18.4891	0.0365476	0.346626
OR5B17	0.838241	0.934455	0.968616	-35.5217	0.0365249	0.346626
SURF6	10.1821	0.293117	0.550124	-33.778	0.0367063	0.34667
RABEP1	-10.999	0.000203601	0.0102432	10.5139	0.0369397	0.34667
MPP5	-9.01294	0.251204	0.511541	27.3731	0.0369175	0.34667
TOLLIP	-30.3918	0.00407026	0.057905	37.3082	0.0366581	0.34667
SLC35C2	23.3712	0.0385257	0.207348	-39.5352	0.0369294	0.34667
CDC6	3.48195	0.378676	0.619106	-13.7781	0.0368333	0.34667
RNF125	-1.9765	0.818377	0.906528	29.9531	0.0368167	0.34667
USP10	9.76232	0.156055	0.404608	-24.0398	0.0366747	0.34667
USP5	13.075	0.101571	0.334008	-27.8821	0.0369511	0.34667
NRK	-7.94375	0.149204	0.395805	19.2462	0.0366093	0.34667
C1orf159	-7.28238	0.456448	0.678096	-34.0381	0.0369191	0.34667
UACA	-10.8507	0.0507328	0.239167	19.4503	0.0366968	0.34667
SYT2	7.96817	0.285206	0.542884	-25.9702	0.0369608	0.34667
PDGFC	-0.523006	0.905849	0.954232	15.3773	0.0369419	0.34667
TDRD5	-1.83525	0.723877	0.852557	-18.0942	0.0366682	0.34667
SPATA18	-13.6711	0.0163189	0.125954	19.9789	0.0368413	0.34667
GPS1	3.53999	0.688508	0.831404	-30.737	0.0368068	0.34667
VSIG10	2.72188	0.746116	0.864538	-29.2388	0.0369456	0.34667
ZFAND2A	2.89214	0.56103	0.750277	-17.3203	0.0368256	0.34667
GPR137C	-14.049	0.166116	0.418092	-35.4155	0.036762	0.34667
MESP2	7.36335	0.38317	0.622442	-29.4119	0.0368372	0.34667
SNORD15B	-2.98675	0.305948	0.560129	10.1794	0.0366034	0.34667
PUS10	33.3043	0.00968937	0.0941448	-45.2175	0.036989	0.34676
IMPA2	15.7775	0.00129623	0.0290342	-17.3147	0.0370548	0.346854
SLC28A1	11.9054	0.184246	0.440834	-31.2476	0.0370381	0.346854
RPS28	-1.26198	0.851264	0.924952	23.3938	0.0370385	0.346854
RNASEH2A	14.9892	0.0294704	0.177842	-24.0962	0.0370864	0.346894
MRGPRE	6.3422	0.28915	0.546253	-20.8253	0.0370962	0.346894
TRAF5	-7.55315	0.0314697	0.185813	12.2852	0.037118	0.346917
CST8	8.09295	0.281976	0.539386	-26.1772	0.0371359	0.346917
MARK2	6.30262	0.441169	0.667698	-28.4415	0.0372091	0.346972
[truncated: 16,666 more rows]
